# Supplementary material for: Tailoring thermally activated delayed fluorescence emitters for efficient electrochemiluminescence with tripropylamine as coreactant
Source: RSC Adv. 2023 Nov 24;13(49):34520–3. doi: 10.1039/d3ra06863c (PMC10668078; doi:10.1039/d3ra06863c)
Supplement: RA-013-D3RA06863C-s002 [file RA-013-D3RA06863C-s002.cif]

# Electronic Supplementary Material (ESI) for RSC Advances.
# This journal is © The Royal Society of Chemistry 2023

####################################################################### 
# 
# This file contains crystal structure data downloaded from the 
# Cambridge Structural Database (CSD) hosted by the Cambridge 
# Crystallographic Data Centre (CCDC).
# 
# Full information about CCDC data access policies and citation 
# guidelines are available at http://www.ccdc.cam.ac.uk/access/V1 
# 
# Audit and citation data items may have been added by the CCDC. 
# Please retain this information to preserve the provenance of 
# this file and to allow appropriate attribution of the data. 
# 
#######################################################################

data_13GP
_database_code_depnum_ccdc_archive 'CCDC 2284117'
loop_
_audit_author_name
_audit_author_address
'Nicola Demitri'
;Elettra Synchrotron XRD BLs
Italy
;
_audit_update_record             
;
2023-07-24 deposited with the CCDC.	2023-11-17 downloaded from the CCDC.
;

_audit_creation_method           SHELXL-2019/3
_shelx_SHELXL_version_number     2019/3
_chemical_name_systematic        ?
_chemical_name_common            ?
_chemical_melting_point          ?
_chemical_formula_moiety         'C64 H56 N6, 0.85(C6 H14), 0.15(C H Cl3)'
_chemical_formula_sum            'C69.25 H68.05 Cl0.45 N6'
_chemical_formula_weight         1000.30

loop_
_atom_type_symbol
_atom_type_description
_atom_type_scat_dispersion_real
_atom_type_scat_dispersion_imag
_atom_type_scat_source
C C 0.0020 0.0012 'International Tables Vol C Tables 4.2.6.8 and 6.1.1.4'
N N 0.0042 0.0025 'International Tables Vol C Tables 4.2.6.8 and 6.1.1.4'
H H 0.0000 0.0000 'International Tables Vol C Tables 4.2.6.8 and 6.1.1.4'
Cl Cl 0.1198 0.1216 'International Tables Vol C Tables 4.2.6.8 and 6.1.1.4'

_space_group_crystal_system      monoclinic
_space_group_IT_number           14
_space_group_name_H-M_alt        'P 21/c'
_space_group_name_Hall           '-P 2ybc'

_shelx_space_group_comment       
;
The symmetry employed for this shelxl refinement is uniquely defined
by the following loop, which should always be used as a source of
symmetry information in preference to the above space-group names.
They are only intended as comments.
;

loop_
_space_group_symop_operation_xyz
'x, y, z'
'-x, y+1/2, -z+1/2'
'-x, -y, -z'
'x, -y-1/2, z-1/2'

_cell_length_a                   12.857(3)
_cell_length_b                   12.102(2)
_cell_length_c                   18.856(4)
_cell_angle_alpha                90
_cell_angle_beta                 104.22(3)
_cell_angle_gamma                90
_cell_volume                     2844.0(11)
_cell_formula_units_Z            2
_cell_measurement_temperature    100(2)
_cell_measurement_reflns_used    5492
_cell_measurement_theta_min      1.425
_cell_measurement_theta_max      31.086

_exptl_crystal_description       'Thin plates'
_exptl_crystal_colour            Red
_exptl_crystal_density_meas      ?
_exptl_crystal_density_method    ?
_exptl_crystal_density_diffrn    1.168
_exptl_crystal_F_000             1066
_exptl_transmission_factor_min   ?
_exptl_transmission_factor_max   ?
_exptl_crystal_size_max          0.100
_exptl_crystal_size_mid          0.050
_exptl_crystal_size_min          0.020
_exptl_absorpt_coefficient_mu    0.066
_shelx_estimated_absorpt_T_min   0.993
_shelx_estimated_absorpt_T_max   0.999
_exptl_absorpt_correction_type   none
_exptl_absorpt_correction_T_min  ?
_exptl_absorpt_correction_T_max  ?
_exptl_absorpt_process_details   ?
_exptl_absorpt_special_details   ?
_diffrn_ambient_temperature      100(2)
_diffrn_radiation_wavelength     0.620

_diffrn_measurement_method       'Rotating crystal'
_diffrn_radiation_type           Synchrotron
_diffrn_source                   'Elettra Synchrotron - XRD2 BL'
_diffrn_measurement_device_type  
;
'Arinax MD2s Goniometer, Pilatus 6M detector'
;

_diffrn_detector_area_resol_mean ?
_diffrn_reflns_number            66828
_diffrn_reflns_av_unetI/netI     0.0258
_diffrn_reflns_av_R_equivalents  0.0365
_diffrn_reflns_limit_h_min       -20
_diffrn_reflns_limit_h_max       20
_diffrn_reflns_limit_k_min       -20
_diffrn_reflns_limit_k_max       20
_diffrn_reflns_limit_l_min       -30
_diffrn_reflns_limit_l_max       29
_diffrn_reflns_theta_min         1.425
_diffrn_reflns_theta_max         31.086
_diffrn_reflns_theta_full        21.839
_diffrn_measured_fraction_theta_max 0.903
_diffrn_measured_fraction_theta_full 0.996
_diffrn_reflns_Laue_measured_fraction_max 0.903
_diffrn_reflns_Laue_measured_fraction_full 0.996
_diffrn_reflns_point_group_measured_fraction_max 0.903
_diffrn_reflns_point_group_measured_fraction_full 0.996
_reflns_number_total             12438
_reflns_number_gt                9693
_reflns_threshold_expression     'I > 2\s(I)'
_reflns_Friedel_coverage         0.000
_reflns_Friedel_fraction_max     .
_reflns_Friedel_fraction_full    .

_reflns_special_details          
;
 Reflections were merged by SHELXL according to the crystal
 class for the calculation of statistics and refinement.
 
 _reflns_Friedel_fraction is defined as the number of unique
 Friedel pairs measured divided by the number that would be
 possible theoretically, ignoring centric projections and
 systematic absences.
;

_diffrn_standards_number         0
_diffrn_standards_interval_count 0
_diffrn_standards_decay_%        0

_computing_data_collection       'Elettra XRD2 Data Collection SW'
_computing_cell_refinement       'XDS (Kabsch, 2010)'
_computing_data_reduction        'XDS (Kabsch, 2010)'
_computing_structure_solution    'SHELXT (Sheldrick, 2015)'
_computing_structure_refinement  'SHELXL-2019/3 (Sheldrick, 2015)'
_computing_molecular_graphics    'Ortep3 for Windows - Coot'
_computing_publication_material  'enCIFer - publCIF'

_refine_special_details          
;
Hydrogen atoms were included at calculated positions with isotropic 
Ufactors=1.2Ueq (Ufactors=1.5Ueq for methyl groups). Anisotropic thermal motion
modeling has been applied to all atoms with occupancies higher than 50%.
Geometric and thermal motion restrains (SAME, SIMU) have been used for 
disordered fragments.
;
_refine_ls_structure_factor_coef Fsqd
_refine_ls_matrix_type           full
_refine_ls_weighting_scheme      calc
_refine_ls_weighting_details     
'w=1/[\s^2^(Fo^2^)+(0.1133P)^2^+1.0461P] where P=(Fo^2^+2Fc^2^)/3'
_atom_sites_solution_primary     direct
_atom_sites_solution_secondary   difmap
_atom_sites_solution_hydrogens   geom
_refine_ls_hydrogen_treatment    constr
_refine_ls_extinction_method     none
_refine_ls_extinction_coef       .
_refine_ls_number_reflns         12438
_refine_ls_number_parameters     366
_refine_ls_number_restraints     12
_refine_ls_R_factor_all          0.0902
_refine_ls_R_factor_gt           0.0749
_refine_ls_wR_factor_ref         0.2234
_refine_ls_wR_factor_gt          0.2106
_refine_ls_goodness_of_fit_ref   1.061
_refine_ls_restrained_S_all      1.069
_refine_ls_shift/su_max          0.000
_refine_ls_shift/su_mean         0.000

loop_
_atom_site_label
_atom_site_type_symbol
_atom_site_fract_x
_atom_site_fract_y
_atom_site_fract_z
_atom_site_U_iso_or_equiv
_atom_site_adp_type
_atom_site_occupancy
_atom_site_site_symmetry_order
_atom_site_calc_flag
_atom_site_refinement_flags_posn
_atom_site_refinement_flags_adp
_atom_site_refinement_flags_occupancy
_atom_site_disorder_assembly
_atom_site_disorder_group
C1_2 C 0.53860(18) 0.6192(2) 0.15511(12) 0.0505(5) Uani 0.839(4) 1 d . . P A 1
H1A_2 H 0.528100 0.551233 0.180714 0.076 Uiso 0.839(4) 1 calc R U P A 1
H1B_2 H 0.505068 0.681272 0.174468 0.076 Uiso 0.839(4) 1 calc R U P A 1
H1C_2 H 0.615573 0.633437 0.162548 0.076 Uiso 0.839(4) 1 calc R U P A 1
C2_2 C 0.48825(16) 0.60657(19) 0.07498(12) 0.0467(5) Uani 0.839(4) 1 d . . P A
1
H2A_2 H 0.500486 0.675254 0.049686 0.056 Uiso 0.839(4) 1 calc R U P A 1
H2B_2 H 0.409815 0.597839 0.067949 0.056 Uiso 0.839(4) 1 calc R U P A 1
C3_2 C 0.52979(15) 0.5106(2) 0.03961(11) 0.0465(5) Uani 0.839(4) 1 d . . P A 1
H3A_2 H 0.525514 0.443179 0.068518 0.056 Uiso 0.839(4) 1 calc R U P A 1
H3B_2 H 0.606429 0.523721 0.041519 0.056 Uiso 0.839(4) 1 calc R U P A 1
C1_3 C 0.570(2) 0.5561(11) 0.1409(19) 0.113(10) Uiso 0.070(2) 1 d D U P B -2
H1_3 H 0.617238 0.573238 0.190251 0.136 Uiso 0.070(2) 1 calc R U P B -2
Cl2_3 Cl 0.4650(10) 0.6521(8) 0.1255(7) 0.087(4) Uiso 0.070(2) 1 d D U P B -2
Cl1_3 Cl 0.6492(17) 0.5726(15) 0.0781(16) 0.203(11) Uiso 0.070(2) 1 d D U P B
-2
Cl3_3 Cl 0.5277(8) 0.4191(7) 0.1445(6) 0.073(3) Uiso 0.070(2) 1 d D U P B -2
C1_1 C 0.50520(8) 0.54902(10) 0.43552(6) 0.0259(2) Uani 1 1 d . . . . .
C_1 C 0.50927(9) 0.61793(12) 0.37435(7) 0.0319(2) Uani 1 1 d . . . . .
N_1 N 0.51037(10) 0.67930(14) 0.32809(8) 0.0441(3) Uani 1 1 d . . . . .
C2_1 C 0.60240(8) 0.52248(10) 0.48614(6) 0.0254(2) Uani 1 1 d . . . . .
C3_1 C 0.59674(8) 0.47527(10) 0.55317(6) 0.02522(19) Uani 1 1 d . . . . .
N2_1 N 0.68921(7) 0.44931(9) 0.60824(5) 0.02557(18) Uani 1 1 d . . . . .
N1_1 N 0.70077(7) 0.54423(10) 0.46902(5) 0.02757(19) Uani 1 1 d . . . . .
C19_1 C 0.76273(9) 0.37080(10) 0.59350(6) 0.0269(2) Uani 1 1 d . . . . .
C25_1 C 0.73610(10) 0.42210(11) 0.74155(6) 0.0304(2) Uani 1 1 d . . . . .
H25_1 H 0.759716 0.349163 0.735320 0.037 Uiso 1 1 calc R U . . .
C30_1 C 0.69676(8) 0.48900(10) 0.68057(6) 0.0259(2) Uani 1 1 d . . . . .
C7_1 C 0.77820(9) 0.61083(11) 0.51719(6) 0.0280(2) Uani 1 1 d . . . . .
C24_1 C 0.87105(9) 0.37450(12) 0.63044(7) 0.0319(2) Uani 1 1 d . . . . .
H24_1 H 0.896617 0.431107 0.665269 0.038 Uiso 1 1 calc R U . . .
C18_1 C 0.71817(9) 0.50749(11) 0.40130(6) 0.0288(2) Uani 1 1 d . . . . .
C20_1 C 0.72788(11) 0.28836(12) 0.54169(7) 0.0338(2) Uani 1 1 d . . . . .
H20_1 H 0.654431 0.284652 0.516125 0.041 Uiso 1 1 calc R U . . .
C8_1 C 0.74616(10) 0.70554(12) 0.54761(7) 0.0327(2) Uani 1 1 d . . . . .
H8_1 H 0.672719 0.726556 0.535595 0.039 Uiso 1 1 calc R U . . .
C13_1 C 0.78313(11) 0.56846(13) 0.36628(7) 0.0342(3) Uani 1 1 d . . . . .
H13_1 H 0.816426 0.634489 0.387919 0.041 Uiso 1 1 calc R U . . .
C17_1 C 0.66945(11) 0.41158(12) 0.36797(7) 0.0340(2) Uani 1 1 d . . . . .
H17_1 H 0.626042 0.368607 0.391601 0.041 Uiso 1 1 calc R U . . .
C11_1 C 0.96152(11) 0.64858(15) 0.58088(8) 0.0410(3) Uani 1 1 d . . . . .
H11_1 H 1.035381 0.629417 0.591268 0.049 Uiso 1 1 calc R U . . .
C12_1 C 0.88667(9) 0.58269(13) 0.53367(7) 0.0344(3) Uani 1 1 d . . . . .
H12_1 H 0.909426 0.518527 0.512649 0.041 Uiso 1 1 calc R U . . .
C14_1 C 0.79905(13) 0.53260(14) 0.29989(8) 0.0397(3) Uani 1 1 d . . . . .
H14_1 H 0.844781 0.573752 0.277094 0.048 Uiso 1 1 calc R U . . .
C26_1 C 0.74079(11) 0.46196(13) 0.81127(7) 0.0340(3) Uani 1 1 d . . . . .
H26_1 H 0.768364 0.415754 0.852317 0.041 Uiso 1 1 calc R U . . .
C23_1 C 0.94133(11) 0.29519(13) 0.61613(9) 0.0380(3) Uani 1 1 d . . . . .
H23_1 H 1.014535 0.297518 0.642362 0.046 Uiso 1 1 calc R U . . .
C10_1 C 0.93018(12) 0.74177(16) 0.61306(8) 0.0432(4) Uani 1 1 d . . . . .
C21_1 C 0.80030(15) 0.21134(13) 0.52721(8) 0.0416(3) Uani 1 1 d . . . . .
H21_1 H 0.775698 0.156568 0.490864 0.050 Uiso 1 1 calc R U . . .
C9_1 C 0.82201(13) 0.76982(14) 0.59588(8) 0.0404(3) Uani 1 1 d . . . . .
H9_1 H 0.799390 0.833672 0.617296 0.048 Uiso 1 1 calc R U . . .
C29_1 C 0.66133(10) 0.59496(11) 0.69111(7) 0.0300(2) Uani 1 1 d . . . . .
H29_1 H 0.633795 0.641259 0.650108 0.036 Uiso 1 1 calc R U . . .
C22_1 C 0.90744(14) 0.21269(14) 0.56456(9) 0.0416(3) Uani 1 1 d . . . . .
C15_1 C 0.74920(14) 0.43709(14) 0.26574(8) 0.0406(3) Uani 1 1 d . . . . .
C27_1 C 0.70614(11) 0.56772(12) 0.82251(7) 0.0332(2) Uani 1 1 d . . . . .
C28_1 C 0.66597(11) 0.63341(12) 0.76119(7) 0.0336(2) Uani 1 1 d . . . . .
H28_1 H 0.641296 0.705894 0.767469 0.040 Uiso 1 1 calc R U . . .
C16_1 C 0.68373(14) 0.37827(13) 0.30068(8) 0.0401(3) Uani 1 1 d . . . . .
H16_1 H 0.647984 0.313953 0.278083 0.048 Uiso 1 1 calc R U . . .
C10A_1 C 1.01186(17) 0.8109(2) 0.66541(11) 0.0641(6) Uani 1 1 d . . . . .
H10A_1 H 1.000960 0.803557 0.714843 0.096 Uiso 1 1 calc R U . . .
H10B_1 H 1.003563 0.888550 0.650282 0.096 Uiso 1 1 calc R U . . .
H10C_1 H 1.084189 0.785654 0.665182 0.096 Uiso 1 1 calc R U . . .
C15A_1 C 0.7649(2) 0.40029(17) 0.19285(10) 0.0549(5) Uani 1 1 d . . . . .
H15A_1 H 0.832477 0.359391 0.200199 0.082 Uiso 1 1 calc R U . . .
H15B_1 H 0.767186 0.465112 0.162122 0.082 Uiso 1 1 calc R U . . .
H15C_1 H 0.705172 0.352392 0.168742 0.082 Uiso 1 1 calc R U . . .
C27A_1 C 0.71024(14) 0.61043(15) 0.89812(8) 0.0422(3) Uani 1 1 d . . . . .
H27A_1 H 0.750735 0.679817 0.906098 0.063 Uiso 1 1 calc R U . . .
H27B_1 H 0.745563 0.555792 0.934475 0.063 Uiso 1 1 calc R U . . .
H27C_1 H 0.637102 0.623474 0.903013 0.063 Uiso 1 1 calc R U . . .
C22A_1 C 0.98468(19) 0.12658(18) 0.55056(13) 0.0600(5) Uani 1 1 d . . . . .
H22A_1 H 0.944450 0.062496 0.526426 0.090 Uiso 1 1 calc R U . . .
H22B_1 H 1.032299 0.103524 0.597159 0.090 Uiso 1 1 calc R U . . .
H22C_1 H 1.027510 0.157706 0.519001 0.090 Uiso 1 1 calc R U . . .

loop_
_atom_site_aniso_label
_atom_site_aniso_U_11
_atom_site_aniso_U_22
_atom_site_aniso_U_33
_atom_site_aniso_U_23
_atom_site_aniso_U_13
_atom_site_aniso_U_12
C1_2 0.0432(10) 0.0614(13) 0.0442(10) -0.0054(9) 0.0057(8) -0.0026(9)
C2_2 0.0377(9) 0.0550(11) 0.0448(10) 0.0007(8) 0.0051(7) -0.0012(8)
C3_2 0.0330(8) 0.0635(12) 0.0401(9) -0.0028(8) 0.0037(6) 0.0010(8)
C1_1 0.0181(4) 0.0355(5) 0.0227(4) 0.0005(4) 0.0023(3) -0.0022(4)
C_1 0.0202(4) 0.0444(7) 0.0293(5) 0.0039(5) 0.0026(4) -0.0035(4)
N_1 0.0297(5) 0.0594(8) 0.0408(6) 0.0167(6) 0.0043(4) -0.0061(5)
C2_1 0.0168(4) 0.0351(5) 0.0231(4) -0.0012(4) 0.0028(3) -0.0030(3)
C3_1 0.0169(4) 0.0346(5) 0.0226(4) -0.0007(4) 0.0018(3) -0.0013(3)
N2_1 0.0181(4) 0.0350(5) 0.0220(4) -0.0023(3) 0.0017(3) 0.0023(3)
N1_1 0.0175(4) 0.0414(5) 0.0233(4) -0.0039(4) 0.0040(3) -0.0045(3)
C19_1 0.0213(4) 0.0325(5) 0.0266(4) -0.0005(4) 0.0056(3) 0.0008(4)
C25_1 0.0272(5) 0.0376(6) 0.0246(5) 0.0008(4) 0.0027(4) 0.0069(4)
C30_1 0.0185(4) 0.0346(5) 0.0231(4) -0.0003(4) 0.0023(3) 0.0011(4)
C7_1 0.0188(4) 0.0397(6) 0.0237(4) -0.0002(4) 0.0021(3) -0.0055(4)
C24_1 0.0200(4) 0.0386(6) 0.0370(6) -0.0007(5) 0.0071(4) 0.0010(4)
C18_1 0.0221(4) 0.0390(6) 0.0249(4) -0.0015(4) 0.0050(3) -0.0007(4)
C20_1 0.0355(6) 0.0346(6) 0.0291(5) -0.0031(5) 0.0038(4) 0.0014(5)
C8_1 0.0266(5) 0.0414(6) 0.0294(5) -0.0031(5) 0.0056(4) -0.0062(4)
C13_1 0.0300(5) 0.0441(7) 0.0305(5) -0.0026(5) 0.0115(4) -0.0039(5)
C17_1 0.0342(6) 0.0388(6) 0.0289(5) -0.0028(5) 0.0075(4) -0.0035(5)
C11_1 0.0223(5) 0.0612(9) 0.0349(6) 0.0060(6) -0.0016(4) -0.0120(5)
C12_1 0.0190(4) 0.0490(7) 0.0334(6) 0.0019(5) 0.0031(4) -0.0043(4)
C14_1 0.0427(7) 0.0472(8) 0.0338(6) 0.0007(6) 0.0183(5) 0.0002(6)
C26_1 0.0329(6) 0.0433(7) 0.0238(5) 0.0017(5) 0.0031(4) 0.0080(5)
C23_1 0.0274(5) 0.0425(7) 0.0477(7) 0.0047(6) 0.0162(5) 0.0062(5)
C10_1 0.0357(7) 0.0606(9) 0.0293(6) -0.0009(6) 0.0005(5) -0.0218(6)
C21_1 0.0536(8) 0.0380(7) 0.0343(6) -0.0040(5) 0.0126(6) 0.0083(6)
C9_1 0.0395(7) 0.0480(8) 0.0330(6) -0.0086(6) 0.0076(5) -0.0142(6)
C29_1 0.0290(5) 0.0348(6) 0.0251(5) 0.0009(4) 0.0046(4) 0.0034(4)
C22_1 0.0475(8) 0.0414(7) 0.0425(7) 0.0060(6) 0.0235(6) 0.0131(6)
C15_1 0.0518(8) 0.0426(7) 0.0298(6) -0.0008(5) 0.0146(5) 0.0073(6)
C27_1 0.0308(5) 0.0419(6) 0.0259(5) -0.0025(5) 0.0051(4) 0.0029(5)
C28_1 0.0358(6) 0.0367(6) 0.0281(5) -0.0020(5) 0.0075(4) 0.0054(5)
C16_1 0.0498(8) 0.0398(7) 0.0309(6) -0.0050(5) 0.0100(5) 0.0002(6)
C10A_1 0.0519(10) 0.0885(15) 0.0442(9) -0.0115(9) -0.0028(7) -0.0368(10)
C15A_1 0.0835(14) 0.0513(9) 0.0359(7) -0.0031(7) 0.0264(8) 0.0104(9)
C27A_1 0.0492(8) 0.0495(8) 0.0278(5) -0.0045(6) 0.0093(5) 0.0055(6)
C22A_1 0.0704(13) 0.0550(10) 0.0653(12) 0.0052(9) 0.0371(10) 0.0281(9)

_geom_special_details            
;
 All esds (except the esd in the dihedral angle between two l.s. planes)
 are estimated using the full covariance matrix.  The cell esds are taken
 into account individually in the estimation of esds in distances, angles
 and torsion angles; correlations between esds in cell parameters are only
 used when they are defined by crystal symmetry.  An approximate (isotropic)
 treatment of cell esds is used for estimating esds involving l.s. planes.
;

loop_
_geom_bond_atom_site_label_1
_geom_bond_atom_site_label_2
_geom_bond_distance
_geom_bond_site_symmetry_2
_geom_bond_publ_flag
C1_2 C2_2 1.498(3) . ?
C1_2 H1A_2 0.9800 . ?
C1_2 H1B_2 0.9800 . ?
C1_2 H1C_2 0.9800 . ?
C2_2 C3_2 1.502(3) . ?
C2_2 H2A_2 0.9900 . ?
C2_2 H2B_2 0.9900 . ?
C3_2 C3_2 1.524(4) 3_665 ?
C3_2 H3A_2 0.9900 . ?
C3_2 H3B_2 0.9900 . ?
C1_3 Cl2_3 1.751(13) . ?
C1_3 Cl3_3 1.752(13) . ?
C1_3 Cl1_3 1.754(9) . ?
C1_3 H1_3 1.0000 . ?
C1_1 C3_1 1.4095(15) 3_666 ?
C1_1 C2_1 1.4107(16) . ?
C1_1 C_1 1.4347(17) . ?
C_1 N_1 1.1484(18) . ?
C2_1 N1_1 1.4048(14) . ?
C2_1 C3_1 1.4052(16) . ?
C3_1 N2_1 1.4085(15) . ?
N2_1 C19_1 1.4151(15) . ?
N2_1 C30_1 1.4266(15) . ?
N1_1 C18_1 1.4208(16) . ?
N1_1 C7_1 1.4218(15) . ?
C19_1 C20_1 1.3913(18) . ?
C19_1 C24_1 1.3966(17) . ?
C25_1 C26_1 1.3878(18) . ?
C25_1 C30_1 1.3956(17) . ?
C25_1 H25_1 0.9500 . ?
C30_1 C29_1 1.3913(18) . ?
C7_1 C8_1 1.3888(19) . ?
C7_1 C12_1 1.3945(17) . ?
C24_1 C23_1 1.3894(19) . ?
C24_1 H24_1 0.9500 . ?
C18_1 C17_1 1.3932(19) . ?
C18_1 C13_1 1.3961(18) . ?
C20_1 C21_1 1.391(2) . ?
C20_1 H20_1 0.9500 . ?
C8_1 C9_1 1.3958(19) . ?
C8_1 H8_1 0.9500 . ?
C13_1 C14_1 1.3868(19) . ?
C13_1 H13_1 0.9500 . ?
C17_1 C16_1 1.3858(19) . ?
C17_1 H17_1 0.9500 . ?
C11_1 C10_1 1.387(3) . ?
C11_1 C12_1 1.391(2) . ?
C11_1 H11_1 0.9500 . ?
C12_1 H12_1 0.9500 . ?
C14_1 C15_1 1.399(2) . ?
C14_1 H14_1 0.9500 . ?
C26_1 C27_1 1.388(2) . ?
C26_1 H26_1 0.9500 . ?
C23_1 C22_1 1.387(2) . ?
C23_1 H23_1 0.9500 . ?
C10_1 C9_1 1.390(2) . ?
C10_1 C10A_1 1.506(2) . ?
C21_1 C22_1 1.385(3) . ?
C21_1 H21_1 0.9500 . ?
C9_1 H9_1 0.9500 . ?
C29_1 C28_1 1.3885(18) . ?
C29_1 H29_1 0.9500 . ?
C22_1 C22A_1 1.507(2) . ?
C15_1 C16_1 1.386(2) . ?
C15_1 C15A_1 1.505(2) . ?
C27_1 C28_1 1.3936(19) . ?
C27_1 C27A_1 1.5052(19) . ?
C28_1 H28_1 0.9500 . ?
C16_1 H16_1 0.9500 . ?
C10A_1 H10A_1 0.9800 . ?
C10A_1 H10B_1 0.9800 . ?
C10A_1 H10C_1 0.9800 . ?
C15A_1 H15A_1 0.9800 . ?
C15A_1 H15B_1 0.9800 . ?
C15A_1 H15C_1 0.9800 . ?
C27A_1 H27A_1 0.9800 . ?
C27A_1 H27B_1 0.9800 . ?
C27A_1 H27C_1 0.9800 . ?
C22A_1 H22A_1 0.9800 . ?
C22A_1 H22B_1 0.9800 . ?
C22A_1 H22C_1 0.9800 . ?

loop_
_geom_angle_atom_site_label_1
_geom_angle_atom_site_label_2
_geom_angle_atom_site_label_3
_geom_angle
_geom_angle_site_symmetry_1
_geom_angle_site_symmetry_3
_geom_angle_publ_flag
C2_2 C1_2 H1A_2 109.5 . . ?
C2_2 C1_2 H1B_2 109.5 . . ?
H1A_2 C1_2 H1B_2 109.5 . . ?
C2_2 C1_2 H1C_2 109.5 . . ?
H1A_2 C1_2 H1C_2 109.5 . . ?
H1B_2 C1_2 H1C_2 109.5 . . ?
C1_2 C2_2 C3_2 114.48(19) . . ?
C1_2 C2_2 H2A_2 108.6 . . ?
C3_2 C2_2 H2A_2 108.6 . . ?
C1_2 C2_2 H2B_2 108.6 . . ?
C3_2 C2_2 H2B_2 108.6 . . ?
H2A_2 C2_2 H2B_2 107.6 . . ?
C2_2 C3_2 C3_2 114.7(2) . 3_665 ?
C2_2 C3_2 H3A_2 108.6 . . ?
C3_2 C3_2 H3A_2 108.6 3_665 . ?
C2_2 C3_2 H3B_2 108.6 . . ?
C3_2 C3_2 H3B_2 108.6 3_665 . ?
H3A_2 C3_2 H3B_2 107.6 . . ?
Cl2_3 C1_3 Cl3_3 113.6(13) . . ?
Cl2_3 C1_3 Cl1_3 111.4(10) . . ?
Cl3_3 C1_3 Cl1_3 111.8(11) . . ?
Cl2_3 C1_3 H1_3 106.5 . . ?
Cl3_3 C1_3 H1_3 106.5 . . ?
Cl1_3 C1_3 H1_3 106.5 . . ?
C3_1 C1_1 C2_1 123.53(10) 3_666 . ?
C3_1 C1_1 C_1 117.49(10) 3_666 . ?
C2_1 C1_1 C_1 118.37(10) . . ?
N_1 C_1 C1_1 175.08(16) . . ?
N1_1 C2_1 C3_1 122.10(10) . . ?
N1_1 C2_1 C1_1 119.99(10) . . ?
C3_1 C2_1 C1_1 117.91(10) . . ?
C2_1 C3_1 N2_1 122.21(10) . . ?
C2_1 C3_1 C1_1 118.45(10) . 3_666 ?
N2_1 C3_1 C1_1 119.33(10) . 3_666 ?
C3_1 N2_1 C19_1 119.24(9) . . ?
C3_1 N2_1 C30_1 118.46(9) . . ?
C19_1 N2_1 C30_1 121.47(9) . . ?
C2_1 N1_1 C18_1 119.82(10) . . ?
C2_1 N1_1 C7_1 119.21(10) . . ?
C18_1 N1_1 C7_1 120.76(10) . . ?
C20_1 C19_1 C24_1 118.88(12) . . ?
C20_1 C19_1 N2_1 120.27(11) . . ?
C24_1 C19_1 N2_1 120.85(11) . . ?
C26_1 C25_1 C30_1 120.10(12) . . ?
C26_1 C25_1 H25_1 120.0 . . ?
C30_1 C25_1 H25_1 120.0 . . ?
C29_1 C30_1 C25_1 118.83(11) . . ?
C29_1 C30_1 N2_1 119.93(10) . . ?
C25_1 C30_1 N2_1 121.21(11) . . ?
C8_1 C7_1 C12_1 119.43(12) . . ?
C8_1 C7_1 N1_1 119.97(11) . . ?
C12_1 C7_1 N1_1 120.59(12) . . ?
C23_1 C24_1 C19_1 119.83(13) . . ?
C23_1 C24_1 H24_1 120.1 . . ?
C19_1 C24_1 H24_1 120.1 . . ?
C17_1 C18_1 C13_1 118.81(12) . . ?
C17_1 C18_1 N1_1 120.89(11) . . ?
C13_1 C18_1 N1_1 120.28(12) . . ?
C21_1 C20_1 C19_1 120.18(13) . . ?
C21_1 C20_1 H20_1 119.9 . . ?
C19_1 C20_1 H20_1 119.9 . . ?
C7_1 C8_1 C9_1 119.91(13) . . ?
C7_1 C8_1 H8_1 120.0 . . ?
C9_1 C8_1 H8_1 120.0 . . ?
C14_1 C13_1 C18_1 119.98(14) . . ?
C14_1 C13_1 H13_1 120.0 . . ?
C18_1 C13_1 H13_1 120.0 . . ?
C16_1 C17_1 C18_1 120.61(13) . . ?
C16_1 C17_1 H17_1 119.7 . . ?
C18_1 C17_1 H17_1 119.7 . . ?
C10_1 C11_1 C12_1 121.12(14) . . ?
C10_1 C11_1 H11_1 119.4 . . ?
C12_1 C11_1 H11_1 119.4 . . ?
C11_1 C12_1 C7_1 119.97(15) . . ?
C11_1 C12_1 H12_1 120.0 . . ?
C7_1 C12_1 H12_1 120.0 . . ?
C13_1 C14_1 C15_1 121.42(14) . . ?
C13_1 C14_1 H14_1 119.3 . . ?
C15_1 C14_1 H14_1 119.3 . . ?
C25_1 C26_1 C27_1 121.60(12) . . ?
C25_1 C26_1 H26_1 119.2 . . ?
C27_1 C26_1 H26_1 119.2 . . ?
C22_1 C23_1 C24_1 121.74(14) . . ?
C22_1 C23_1 H23_1 119.1 . . ?
C24_1 C23_1 H23_1 119.1 . . ?
C11_1 C10_1 C9_1 118.57(13) . . ?
C11_1 C10_1 C10A_1 120.53(17) . . ?
C9_1 C10_1 C10A_1 120.90(19) . . ?
C22_1 C21_1 C20_1 121.49(14) . . ?
C22_1 C21_1 H21_1 119.3 . . ?
C20_1 C21_1 H21_1 119.3 . . ?
C10_1 C9_1 C8_1 120.97(15) . . ?
C10_1 C9_1 H9_1 119.5 . . ?
C8_1 C9_1 H9_1 119.5 . . ?
C28_1 C29_1 C30_1 120.38(12) . . ?
C28_1 C29_1 H29_1 119.8 . . ?
C30_1 C29_1 H29_1 119.8 . . ?
C21_1 C22_1 C23_1 117.85(13) . . ?
C21_1 C22_1 C22A_1 121.25(18) . . ?
C23_1 C22_1 C22A_1 120.90(17) . . ?
C16_1 C15_1 C14_1 117.93(13) . . ?
C16_1 C15_1 C15A_1 121.02(16) . . ?
C14_1 C15_1 C15A_1 121.05(16) . . ?
C26_1 C27_1 C28_1 117.82(12) . . ?
C26_1 C27_1 C27A_1 121.54(13) . . ?
C28_1 C27_1 C27A_1 120.63(13) . . ?
C29_1 C28_1 C27_1 121.26(13) . . ?
C29_1 C28_1 H28_1 119.4 . . ?
C27_1 C28_1 H28_1 119.4 . . ?
C17_1 C16_1 C15_1 121.22(15) . . ?
C17_1 C16_1 H16_1 119.4 . . ?
C15_1 C16_1 H16_1 119.4 . . ?
C10_1 C10A_1 H10A_1 109.5 . . ?
C10_1 C10A_1 H10B_1 109.5 . . ?
H10A_1 C10A_1 H10B_1 109.5 . . ?
C10_1 C10A_1 H10C_1 109.5 . . ?
H10A_1 C10A_1 H10C_1 109.5 . . ?
H10B_1 C10A_1 H10C_1 109.5 . . ?
C15_1 C15A_1 H15A_1 109.5 . . ?
C15_1 C15A_1 H15B_1 109.5 . . ?
H15A_1 C15A_1 H15B_1 109.5 . . ?
C15_1 C15A_1 H15C_1 109.5 . . ?
H15A_1 C15A_1 H15C_1 109.5 . . ?
H15B_1 C15A_1 H15C_1 109.5 . . ?
C27_1 C27A_1 H27A_1 109.5 . . ?
C27_1 C27A_1 H27B_1 109.5 . . ?
H27A_1 C27A_1 H27B_1 109.5 . . ?
C27_1 C27A_1 H27C_1 109.5 . . ?
H27A_1 C27A_1 H27C_1 109.5 . . ?
H27B_1 C27A_1 H27C_1 109.5 . . ?
C22_1 C22A_1 H22A_1 109.5 . . ?
C22_1 C22A_1 H22B_1 109.5 . . ?
H22A_1 C22A_1 H22B_1 109.5 . . ?
C22_1 C22A_1 H22C_1 109.5 . . ?
H22A_1 C22A_1 H22C_1 109.5 . . ?
H22B_1 C22A_1 H22C_1 109.5 . . ?

loop_
_geom_torsion_atom_site_label_1
_geom_torsion_atom_site_label_2
_geom_torsion_atom_site_label_3
_geom_torsion_atom_site_label_4
_geom_torsion
_geom_torsion_site_symmetry_1
_geom_torsion_site_symmetry_2
_geom_torsion_site_symmetry_3
_geom_torsion_site_symmetry_4
_geom_torsion_publ_flag
C1_2 C2_2 C3_2 C3_2 173.4(2) . . . 3_665 ?
C3_1 C1_1 C2_1 N1_1 176.60(11) 3_666 . . . ?
C_1 C1_1 C2_1 N1_1 -12.59(18) . . . . ?
C3_1 C1_1 C2_1 C3_1 -3.9(2) 3_666 . . . ?
C_1 C1_1 C2_1 C3_1 166.89(12) . . . . ?
N1_1 C2_1 C3_1 N2_1 1.65(18) . . . . ?
C1_1 C2_1 C3_1 N2_1 -177.82(11) . . . . ?
N1_1 C2_1 C3_1 C1_1 -176.82(11) . . . 3_666 ?
C1_1 C2_1 C3_1 C1_1 3.71(19) . . . 3_666 ?
C2_1 C3_1 N2_1 C19_1 -61.81(16) . . . . ?
C1_1 C3_1 N2_1 C19_1 116.64(13) 3_666 . . . ?
C2_1 C3_1 N2_1 C30_1 128.46(13) . . . . ?
C1_1 C3_1 N2_1 C30_1 -53.08(16) 3_666 . . . ?
C3_1 C2_1 N1_1 C18_1 129.89(13) . . . . ?
C1_1 C2_1 N1_1 C18_1 -50.65(17) . . . . ?
C3_1 C2_1 N1_1 C7_1 -55.33(17) . . . . ?
C1_1 C2_1 N1_1 C7_1 124.13(13) . . . . ?
C3_1 N2_1 C19_1 C20_1 -26.94(17) . . . . ?
C30_1 N2_1 C19_1 C20_1 142.47(12) . . . . ?
C3_1 N2_1 C19_1 C24_1 153.07(12) . . . . ?
C30_1 N2_1 C19_1 C24_1 -37.53(17) . . . . ?
C26_1 C25_1 C30_1 C29_1 -0.86(19) . . . . ?
C26_1 C25_1 C30_1 N2_1 -178.81(11) . . . . ?
C3_1 N2_1 C30_1 C29_1 -39.86(16) . . . . ?
C19_1 N2_1 C30_1 C29_1 150.65(12) . . . . ?
C3_1 N2_1 C30_1 C25_1 138.06(12) . . . . ?
C19_1 N2_1 C30_1 C25_1 -31.42(17) . . . . ?
C2_1 N1_1 C7_1 C8_1 -42.31(17) . . . . ?
C18_1 N1_1 C7_1 C8_1 132.42(13) . . . . ?
C2_1 N1_1 C7_1 C12_1 138.44(13) . . . . ?
C18_1 N1_1 C7_1 C12_1 -46.83(17) . . . . ?
C20_1 C19_1 C24_1 C23_1 -1.31(19) . . . . ?
N2_1 C19_1 C24_1 C23_1 178.69(12) . . . . ?
C2_1 N1_1 C18_1 C17_1 -31.00(18) . . . . ?
C7_1 N1_1 C18_1 C17_1 154.30(13) . . . . ?
C2_1 N1_1 C18_1 C13_1 147.79(13) . . . . ?
C7_1 N1_1 C18_1 C13_1 -26.91(18) . . . . ?
C24_1 C19_1 C20_1 C21_1 -0.1(2) . . . . ?
N2_1 C19_1 C20_1 C21_1 179.92(13) . . . . ?
C12_1 C7_1 C8_1 C9_1 -1.8(2) . . . . ?
N1_1 C7_1 C8_1 C9_1 178.91(12) . . . . ?
C17_1 C18_1 C13_1 C14_1 -0.6(2) . . . . ?
N1_1 C18_1 C13_1 C14_1 -179.46(13) . . . . ?
C13_1 C18_1 C17_1 C16_1 -1.1(2) . . . . ?
N1_1 C18_1 C17_1 C16_1 177.72(13) . . . . ?
C10_1 C11_1 C12_1 C7_1 0.9(2) . . . . ?
C8_1 C7_1 C12_1 C11_1 0.8(2) . . . . ?
N1_1 C7_1 C12_1 C11_1 -179.99(12) . . . . ?
C18_1 C13_1 C14_1 C15_1 1.5(2) . . . . ?
C30_1 C25_1 C26_1 C27_1 0.6(2) . . . . ?
C19_1 C24_1 C23_1 C22_1 1.4(2) . . . . ?
C12_1 C11_1 C10_1 C9_1 -1.4(2) . . . . ?
C12_1 C11_1 C10_1 C10A_1 178.61(16) . . . . ?
C19_1 C20_1 C21_1 C22_1 1.5(2) . . . . ?
C11_1 C10_1 C9_1 C8_1 0.3(2) . . . . ?
C10A_1 C10_1 C9_1 C8_1 -179.71(16) . . . . ?
C7_1 C8_1 C9_1 C10_1 1.3(2) . . . . ?
C25_1 C30_1 C29_1 C28_1 0.50(19) . . . . ?
N2_1 C30_1 C29_1 C28_1 178.47(11) . . . . ?
C20_1 C21_1 C22_1 C23_1 -1.4(2) . . . . ?
C20_1 C21_1 C22_1 C22A_1 177.77(16) . . . . ?
C24_1 C23_1 C22_1 C21_1 0.0(2) . . . . ?
C24_1 C23_1 C22_1 C22A_1 -179.21(15) . . . . ?
C13_1 C14_1 C15_1 C16_1 -0.6(2) . . . . ?
C13_1 C14_1 C15_1 C15A_1 178.54(16) . . . . ?
C25_1 C26_1 C27_1 C28_1 0.1(2) . . . . ?
C25_1 C26_1 C27_1 C27A_1 179.38(14) . . . . ?
C30_1 C29_1 C28_1 C27_1 0.2(2) . . . . ?
C26_1 C27_1 C28_1 C29_1 -0.5(2) . . . . ?
C27A_1 C27_1 C28_1 C29_1 -179.75(14) . . . . ?
C18_1 C17_1 C16_1 C15_1 2.0(2) . . . . ?
C14_1 C15_1 C16_1 C17_1 -1.2(2) . . . . ?
C15A_1 C15_1 C16_1 C17_1 179.70(16) . . . . ?

_refine_diff_density_max         0.633
_refine_diff_density_min         -0.394
_refine_diff_density_rms         0.066

_shelx_res_file                  
;
TITL X4ESxT-04May074205_a.res in P2(1)/c
    PTS59_XDS_correct-sx.res
    created by SHELXL-2019/3 at 10:52:06 on 08-Jul-2023

REM Old TITL X4ESxT-04May074205 in P2(1)/c
REM SHELXT solution in P2(1)/c: R1 0.211, Rweak 0.032, Alpha 0.081
REM <I/s>   0.536 for  243 systematic absences,  Orientation as input
REM Formula found by SHELXT:  C35 N3
CELL 0.62000  12.85700  12.10200  18.85600  90.0000 104.2180  90.000
ZERR   2.00   0.00257   0.00242   0.00377   0.0000   0.0300   0.000
LATT  1
SYMM -X, 1/2+Y, 1/2-Z
SFAC  C  N  H  CL
DISP    H     0.00000    0.00000         0.66
DISP    C     0.00201    0.00119         8.75
DISP    N     0.00416    0.00245        14.28
DISP    CL    0.11982    0.12156       450.13
REM UNIT 128 12 112 0 = 2(C64 H56 N6) + solv 124 e
REM C6H14 = 50 | CHCl3 = 58
REM 0.85*C6H14 = C 10.2 H 23.8
REM 0.15*2*CHCl3 = C 0.3 H 0.3 Cl 0.9
UNIT 138.5 12 136.1 0.9
L.S. 14
LIST 4
BOND $H
CONF
MERG 2
FMAP 2
REM PLAN   25
REM SHEL 180 0.7
ACTA
WPDB -2
TEMP -173.15
SIZE 0.1 0.05 0.02
REM HFIX_3GP 137   -1.50 C10A C15A C27A C22A
REM HFIX_3GP 43   -1.20 C25 C24 C20 C8 C9 C13 C17 C11
REM HFIX_3GP 43   -1.20 C29 C28 C16 C12 C14 C26 C23 C21
REM HFIX_HEX 137 C1
REM HFIX_HEX 23 C2 C3
REM HFIX_MCH 13 C1

PLAN 20

SUMP 1 0.01 1.0 2 0.5 3

REM Omit extracted on Sat Jul  8 10:22:11 2023
omit -3 1 9
omit -1 5 8
omit -2 2 9
omit 1 2 6
omit -3 1 3
omit 0 1 3
omit 0 1 6
omit -4 5 15
omit 1 2 1
omit -2 2 15

REM Omit extracted on Sat Jul  8 10:22:40 2023
omit -10 3 3
omit -4 2 15
omit -1 1 9

WGHT    0.113300    1.046100
FVAR       4.86201   0.83908   0.07024
RESI  2 HEX
PART 1
C1    1    0.538603    0.619222    0.155107    21.00000    0.04317    0.06140 =
         0.04420   -0.00541    0.00571   -0.00255
AFIX 137
H1A   3    0.528100    0.551233    0.180714    21.00000   -1.50000
H1B   3    0.505068    0.681272    0.174468    21.00000   -1.50000
H1C   3    0.615573    0.633437    0.162548    21.00000   -1.50000
AFIX   0
C2    1    0.488255    0.606568    0.074984    21.00000    0.03770    0.05497 =
         0.04478    0.00073    0.00514   -0.00116
AFIX  23
H2A   3    0.500486    0.675254    0.049686    21.00000   -1.20000
H2B   3    0.409815    0.597839    0.067949    21.00000   -1.20000
AFIX   0
C3    1    0.529790    0.510574    0.039609    21.00000    0.03303    0.06351 =
         0.04010   -0.00275    0.00368    0.00097
AFIX  23
H3A   3    0.525514    0.443179    0.068518    21.00000   -1.20000
H3B   3    0.606429    0.523721    0.041519    21.00000   -1.20000
AFIX   0

RESI 3 MCH
DFIX_mch 1.751 0.01 c1 cl1
DANG_mch 2.875 0.01 cl1 cl2
SADI_3 0.01 c1 cl1 c1 cl2 c1 cl3
SADI_3 0.01 cl1 cl2 cl1 cl3 cl2 cl3
simu_3 0.01 c1 > cl3
PART -2
C1    1    0.569980    0.556096    0.140913    31.00000    0.11324
AFIX  13
H1    3    0.617238    0.573238    0.190251    31.00000   -1.20000
AFIX   0
CL2   4    0.464965    0.652117    0.125538    31.00000    0.08690
CL1   4    0.649213    0.572573    0.078068    31.00000    0.20272
CL3   4    0.527673    0.419058    0.144491    31.00000    0.07322
PART 0

RESI  1 3GP
C1    1    0.505198    0.549022    0.435523    11.00000    0.01806    0.03553 =
         0.02266    0.00046    0.00234   -0.00221
C     1    0.509268    0.617927    0.374347    11.00000    0.02015    0.04444 =
         0.02931    0.00385    0.00265   -0.00349
N     2    0.510374    0.679297    0.328087    11.00000    0.02972    0.05944 =
         0.04078    0.01671    0.00435   -0.00609
C2    1    0.602402    0.522481    0.486138    11.00000    0.01684    0.03515 =
         0.02310   -0.00116    0.00284   -0.00300
C3    1    0.596741    0.475271    0.553173    11.00000    0.01686    0.03463 =
         0.02255   -0.00072    0.00176   -0.00135
N2    2    0.689212    0.449311    0.608240    11.00000    0.01806    0.03499 =
         0.02200   -0.00228    0.00175    0.00228
N1    2    0.700769    0.544229    0.469018    11.00000    0.01752    0.04136 =
         0.02331   -0.00389    0.00399   -0.00447
C19   1    0.762728    0.370800    0.593497    11.00000    0.02132    0.03251 =
         0.02658   -0.00053    0.00557    0.00076
C25   1    0.736104    0.422095    0.741550    11.00000    0.02722    0.03755 =
         0.02462    0.00083    0.00274    0.00688
AFIX  43
H25   3    0.759716    0.349163    0.735320    11.00000   -1.20000
AFIX   0
C30   1    0.696758    0.488997    0.680572    11.00000    0.01848    0.03457 =
         0.02308   -0.00029    0.00230    0.00106
C7    1    0.778203    0.610826    0.517190    11.00000    0.01880    0.03975 =
         0.02375   -0.00019    0.00213   -0.00547
C24   1    0.871052    0.374503    0.630443    11.00000    0.01998    0.03862 =
         0.03700   -0.00069    0.00710    0.00101
AFIX  43
H24   3    0.896617    0.431107    0.665269    11.00000   -1.20000
AFIX   0
C18   1    0.718169    0.507489    0.401295    11.00000    0.02206    0.03901 =
         0.02489   -0.00150    0.00501   -0.00067
C20   1    0.727881    0.288359    0.541685    11.00000    0.03548    0.03459 =
         0.02907   -0.00309    0.00375    0.00140
AFIX  43
H20   3    0.654431    0.284652    0.516125    11.00000   -1.20000
AFIX   0
C8    1    0.746161    0.705543    0.547615    11.00000    0.02664    0.04141 =
         0.02943   -0.00310    0.00557   -0.00623
AFIX  43
H8    3    0.672719    0.726556    0.535595    11.00000   -1.20000
AFIX   0
C13   1    0.783135    0.568459    0.366276    11.00000    0.02997    0.04415 =
         0.03049   -0.00260    0.01150   -0.00393
AFIX  43
H13   3    0.816426    0.634489    0.387919    11.00000   -1.20000
AFIX   0
C17   1    0.669450    0.411575    0.367973    11.00000    0.03425    0.03878 =
         0.02891   -0.00277    0.00752   -0.00353
AFIX  43
H17   3    0.626042    0.368607    0.391601    11.00000   -1.20000
AFIX   0
C11   1    0.961522    0.648576    0.580882    11.00000    0.02229    0.06122 =
         0.03487    0.00603   -0.00162   -0.01201
AFIX  43
H11   3    1.035381    0.629417    0.591268    11.00000   -1.20000
AFIX   0
C12   1    0.886674    0.582686    0.533669    11.00000    0.01903    0.04902 =
         0.03339    0.00188    0.00310   -0.00432
AFIX  43
H12   3    0.909426    0.518527    0.512649    11.00000   -1.20000
AFIX   0
C14   1    0.799053    0.532599    0.299886    11.00000    0.04274    0.04717 =
         0.03383    0.00071    0.01834    0.00021
AFIX  43
H14   3    0.844781    0.573752    0.277094    11.00000   -1.20000
AFIX   0
C26   1    0.740786    0.461957    0.811274    11.00000    0.03286    0.04331 =
         0.02377    0.00173    0.00310    0.00799
AFIX  43
H26   3    0.768364    0.415754    0.852317    11.00000   -1.20000
AFIX   0
C23   1    0.941333    0.295188    0.616134    11.00000    0.02739    0.04253 =
         0.04766    0.00468    0.01617    0.00617
AFIX  43
H23   3    1.014535    0.297518    0.642362    11.00000   -1.20000
AFIX   0
C10   1    0.930178    0.741769    0.613057    11.00000    0.03575    0.06061 =
         0.02928   -0.00092    0.00055   -0.02179
C21   1    0.800304    0.211336    0.527206    11.00000    0.05360    0.03798 =
         0.03428   -0.00402    0.01256    0.00832
AFIX  43
H21   3    0.775698    0.156568    0.490864    11.00000   -1.20000
AFIX   0
C9    1    0.822009    0.769822    0.595876    11.00000    0.03945    0.04797 =
         0.03301   -0.00862    0.00763   -0.01423
AFIX  43
H9    3    0.799390    0.833672    0.617296    11.00000   -1.20000
AFIX   0
C29   1    0.661326    0.594955    0.691105    11.00000    0.02899    0.03484 =
         0.02507    0.00091    0.00463    0.00339
AFIX  43
H29   3    0.633795    0.641259    0.650108    11.00000   -1.20000
AFIX   0
C22   1    0.907438    0.212693    0.564564    11.00000    0.04751    0.04143 =
         0.04247    0.00599    0.02352    0.01308
C15   1    0.749203    0.437093    0.265742    11.00000    0.05178    0.04264 =
         0.02981   -0.00082    0.01458    0.00727
C27   1    0.706143    0.567721    0.822507    11.00000    0.03081    0.04192 =
         0.02589   -0.00249    0.00506    0.00294
C28   1    0.665972    0.633414    0.761193    11.00000    0.03579    0.03671 =
         0.02812   -0.00200    0.00753    0.00542
AFIX  43
H28   3    0.641296    0.705894    0.767469    11.00000   -1.20000
AFIX   0
C16   1    0.683725    0.378274    0.300685    11.00000    0.04985    0.03975 =
         0.03089   -0.00502    0.01004    0.00019
AFIX  43
H16   3    0.647984    0.313953    0.278083    11.00000   -1.20000
AFIX   0
C10A  1    1.011856    0.810922    0.665414    11.00000    0.05191    0.08847 =
         0.04420   -0.01145   -0.00285   -0.03681
AFIX 137
H10A  3    1.000960    0.803557    0.714843    11.00000   -1.50000
H10B  3    1.003563    0.888550    0.650282    11.00000   -1.50000
H10C  3    1.084189    0.785654    0.665182    11.00000   -1.50000
AFIX   0
C15A  1    0.764876    0.400288    0.192846    11.00000    0.08347    0.05133 =
         0.03588   -0.00306    0.02638    0.01038
AFIX 137
H15A  3    0.832477    0.359391    0.200199    11.00000   -1.50000
H15B  3    0.767186    0.465112    0.162122    11.00000   -1.50000
H15C  3    0.705172    0.352392    0.168742    11.00000   -1.50000
AFIX   0
C27A  1    0.710243    0.610426    0.898119    11.00000    0.04925    0.04945 =
         0.02782   -0.00455    0.00932    0.00551
AFIX 137
H27A  3    0.750735    0.679817    0.906098    11.00000   -1.50000
H27B  3    0.745563    0.555792    0.934475    11.00000   -1.50000
H27C  3    0.637102    0.623474    0.903013    11.00000   -1.50000
AFIX   0
C22A  1    0.984676    0.126577    0.550564    11.00000    0.07039    0.05502 =
         0.06529    0.00525    0.03707    0.02809
AFIX 137
H22A  3    0.944450    0.062496    0.526426    11.00000   -1.50000
H22B  3    1.032299    0.103524    0.597159    11.00000   -1.50000
H22C  3    1.027510    0.157706    0.519001    11.00000   -1.50000

AFIX   0
HKLF 4


REM  X4ESxT-04May074205_a.res in P2(1)/c
REM wR2 = 0.2234, GooF = S = 1.061, Restrained GooF = 1.069 for all data
REM R1 = 0.0749 for 9693 Fo > 4sig(Fo) and 0.0902 for all 12438 data
REM 366 parameters refined using 12 restraints

END

WGHT      0.1133      1.0463

REM Highest difference peak  0.633,  deepest hole -0.394,  1-sigma level  0.066
Q1    1   0.8303  0.3971  0.2101  11.00000  0.05    0.63
Q2    1   0.4729  0.6965  0.1504  11.00000  0.05    0.59
Q3    1   0.7583  0.6564  0.5331  11.00000  0.05    0.49
Q4    1   0.5257  0.5720  0.0624  11.00000  0.05    0.49
Q5    1   0.7392  0.3795  0.2999  11.00000  0.05    0.48
Q6    1   0.7400  0.3323  0.5683  11.00000  0.05    0.47
Q7    1   0.8925  0.3309  0.6092  11.00000  0.05    0.46
Q8    1   0.8036  0.4422  0.2797  11.00000  0.05    0.44
Q9    1   0.7004  0.4476  0.7089  11.00000  0.05    0.44
Q10   1   0.9146  0.2629  0.5899  11.00000  0.05    0.44
Q11   1   0.7382  0.5465  0.3823  11.00000  0.05    0.41
Q12   1   0.5129  0.6633  0.0104  11.00000  0.05    0.41
Q13   1   0.7229  0.4163  0.5980  11.00000  0.05    0.40
Q14   1   0.5194  0.6314  0.3069  11.00000  0.05    0.40
Q15   1   0.8280  0.5963  0.5247  11.00000  0.05    0.40
Q16   1   0.4973  0.5514  0.1009  11.00000  0.05    0.39
Q17   1   0.7580  0.5303  0.3896  11.00000  0.05    0.39
Q18   1   0.4508  0.5440  0.4312  11.00000  0.05    0.36
Q19   1   0.9175  0.6183  0.5584  11.00000  0.05    0.35
Q20   1   0.5085  0.5825  0.4080  11.00000  0.05    0.35
;
_shelx_res_checksum              11191

_shelx_hkl_file                  
;
   0   0   1    7.66   7.004   1
   0   0   1   21.69   6.189   1
   0   0  -1   14.55   6.584   1
   0   0   2 160411. 5777.77   1
   0   0   2 164691. 5930.04   1
   0   0  -2 167243. 6024.69   1
   0   0  -2 166708. 6004.11  -1
   0   0   3   40.16  24.728   1
   0   0   3  -15.10  23.144   1
   0   0  -3   24.35  24.103   1
   0   0  -3  -17.92  25.556   1
   0   0   4 158765. 5724.27   1
   0   0  -4 159424. 5748.97   1
   0   0   5   -3.29  32.078   1
   0   0   5  -11.53  29.951   1
   0   0  -5  -32.00  32.671   1
   0   0  -5   26.78  31.103   1
   0   0   6  661.73  45.473   1
   0   0  -6  739.51  51.440   1
   0   0   7   -3.63  36.045   1
   0   0   7  -30.40  29.724  -1
   0   0  -7  -61.07  31.708   1
   0   0  -7    1.20  37.625   1
   0   0   8  20897. 766.254   1
   0   0  -8  19317. 708.641   1
   0   0   9  -50.82  43.210   1
   0   0   9    2.96  36.239   1
   0   0  -9    6.61  42.428   1
   0   0  -9   -2.10  36.683   1
   0   0  10 2689.71 123.333   1
   0   0  10 2453.08 110.370   1
   0   0 -10 2760.08 121.070   1
   0   0 -10 2372.01 114.568   1
   0   0  11   56.71  42.634   1
   0   0  11   35.44  37.621   1
   0   0  12  16412. 614.403   1
   0   0  12  16263. 606.172   1
   0   0 -12  15951. 600.411  -1
   0   0 -12  16617. 618.929   1
   0   0  13   45.76  47.778  -1
   0   0  13   35.02  40.934   1
   0   0 -13   50.53  50.823   1
   0   0 -13   17.07  40.942   1
   0   0  14  86337. 3132.92   1
   0   0  14  91234. 3306.99   1
   0   0 -14  84691. 3076.13   1
   0   0 -14  93251. 3380.66   1
   0   0  15   16.20  53.663   1
   0   0 -15  -42.51  57.901   1
   0   0  16 5156.37 222.016   1
   0   0  16 5197.53 217.284   1
   0   0 -16 5102.88 223.292   1
   0   0 -16 4847.73 207.366   1
   0   0  17  -11.42  61.276   1
   0   0  17  -13.98  51.152   1
   0   0 -17  -46.87  63.333   1
   0   0 -17  -15.53  51.811   1
   0   0  18 3089.71 159.547   1
   0   0  18 2915.22 142.469   1
   0   0 -18 2753.50 152.716   1
   0   0 -18 3213.17 152.963   1
   0   0  19  -63.83  53.498   1
   0   0 -19  -30.17  53.169   1
   0   0  20   -2.72  70.658   1
   0   0  20   64.57  56.955  -1
   0   0 -20   17.00  73.662   1
   0   0 -20  -65.93  55.844   1
   0   0  21   95.93  73.786   1
   0   0  21   48.89  57.160   1
   0   0 -21  -46.87  76.337   1
   0   0 -21  -11.88  56.090   1
   0   0  22  462.14  95.391   1
   0   0  22  302.02  72.593   1
   0   0 -22  489.30  93.704   1
   0   0 -22  465.02  73.498   1
   0   0  23   31.48  74.856  -1
   0   0  23  106.95  72.510   1
   0   0 -23  -65.19  84.239   1
   0   0 -23  168.81  72.963   1
   0   0  24 1637.86 121.975   1
   0   0  24 1439.92 117.407   1
   0   0 -24 1720.16 135.473   1
   0   0 -24 1295.06 111.234   1
   0   0  25  -60.33  80.988   1
   0   0 -25 -188.81  85.679   1
   0   0  26  364.28  92.181   1
   0   0  26  139.34  76.584   1
   0   0 -26  148.89  96.255   1
   0   0 -26  166.30  82.140   1
   0   0  27    5.27  87.202   1
   0   0  27   53.87  81.852   1
   0   0 -27 -113.13  92.428   1
   0   0 -27  -70.29  86.584   1
   0   0 -28  375.06  91.893   1
   0  -1   0   15.35  13.839   1
   0  -1   0   19.82  12.605   1
   0   1   0   11.49  14.132   1
   0   1   0   24.43  11.107   1
   0  -1   1 444444.  16012.   1
   0  -1   1 434568.  15654.   1
   0  -1  -1 427572.  15395.   1
   0  -1  -1 425102.  15305.   1
   0   1   1 429629.  15465.   1
   0   1   1 411934.  14831.   1
   0   1  -1 443209.  15959.   1
   0   1  -1 442386.  15934.   1
   0  -1   2  23078. 833.333   1
   0  -1   2  22938. 828.394   1
   0  -1  -2  21490. 781.892   1
   0   1   2  24251. 880.246   1
   0   1  -2  25440. 919.341   1
   0  -1   3 1574.48  60.082   1
   0  -1  -3 1737.86  79.630   1
   0   1   3 1723.87  78.642   1
   0   1  -3 1832.92  69.383   1
   0  -1   4  26556. 960.081   1
   0  -1   4  25111. 908.641   1
   0  -1  -4  26267. 956.378   1
   0  -1  -4  25918. 945.267   1
   0   1   4  25827. 941.151   1
   0   1   4  25955. 946.090   1
   0   1  -4  25226. 911.933   1
   0   1  -4  24527. 887.653   1
   0  -1   5 1832.10  74.527   1
   0  -1   5 1803.29  74.527   1
   0  -1  -5 1906.17  88.107   1
   0  -1  -5 1952.67  93.374   1
   0   1   5 1981.48  91.769   1
   0   1  -5 1820.57  75.761   1
   0   1  -5 1786.42  73.374   1
   0  -1   6 3122.22 123.868   1
   0  -1  -6 3115.22 131.440   1
   0  -1   7 1986.42  83.868   1
   0  -1   7 2004.94  87.119   1
   0  -1  -7 2075.31  98.230   1
   0  -1  -7 2344.03 110.206   1
   0   1   7 2136.21  98.930   1
   0   1   7 1962.14  95.761   1
   0   1  -7 2224.28  95.473   1
   0  -1   8  914.81  59.424   1
   0  -1   8  809.88  50.247   1
   0  -1  -8  762.96  62.181   1
   0   1   8  760.90  58.066   1
   0   1   8  801.65  62.058   1
   0   1  -8  757.20  46.667   1
   0   1  -8  692.18  50.082   1
   0  -1   9  89424. 3232.92   1
   0  -1   9  89918. 3248.97   1
   0  -1  -9  92346. 3342.80   1
   0  -1  -9  90741. 3287.24   1
   0   1   9  91481. 3311.11   1
   0   1   9  91276. 3306.17   1
   0   1  -9  92469. 3344.03  -1
   0   1  -9  89053. 3218.10   1
   0  -1  10  10119. 378.230   1
   0  -1 -10  10078. 384.362   1
   0  -1 -10  10490. 403.786   1
   0   1  10  10070. 385.926   1
   0   1  10 9827.15 379.917   1
   0  -1  11  10560. 395.020   1
   0  -1  11  11103. 418.518  -1
   0  -1 -11  10226. 396.543   1
   0  -1 -11 9950.61 381.605   1
   0   1  11 9995.88 385.473   1
   0   1  11  10091. 387.037   1
   0   1 -11  10416. 390.699   1
   0   1 -11  10761. 408.312   1
   0  -1  12  233.99  39.584   1
   0  -1  12  240.33  47.119   1
   0  -1 -12  241.52  53.786   1
   0  -1 -12  148.15  56.255   1
   0   1  12  126.63  47.983   1
   0   1  12  233.70  54.444   1
   0   1 -12  179.22  46.749   1
   0   1 -12  290.86  41.564   1
   0  -1  13  10712. 408.477   1
   0  -1  13  10527. 397.037   1
   0  -1 -13  10473. 411.522   1
   0   1  13 9851.84 384.362   1
   0   1 -13  10794. 414.814   1
   0   1 -13  10938. 413.168   1
   0  -1  14 1429.22  79.918   1
   0  -1  14 1655.97  94.115  -1
   0  -1 -14 1571.60 105.802   1
   0  -1 -14 1593.00  96.996   1
   0   1  14 1509.46  93.868   1
   0   1  14 1509.46  98.560   1
   0   1 -14 1553.08  85.720   1
   0   1 -14 1684.36 100.823   1
   0  -1  15  723.87  67.901   1
   0  -1  15  718.93  61.605  -1
   0  -1 -15  624.69  71.605   1
   0  -1 -15  611.52  77.654   1
   0   1  15  710.29  75.309   1
   0   1  15  667.08  68.889   1
   0   1 -15  716.46  61.070   1
   0   1 -15  697.94  72.757   1
   0  -1  16 4641.97 193.457   1
   0  -1  16 4658.43 200.905   1
   0  -1 -16 4617.28 204.362   1
   0  -1 -16 4596.70 214.074   1
   0   1  16 4386.83 194.197   1
   0   1  16 4370.37 199.383   1
   0   1 -16 4691.35 204.568   1
   0   1 -16 4325.10 183.210   1
   0  -1  17   92.92  62.304   1
   0  -1 -17   50.95  56.420   1
   0  -1 -17   79.88  69.959   1
   0   1  17  -38.50  57.160   1
   0   1 -17   71.44  62.675   1
   0  -1  18 2224.28 118.189   1
   0  -1  18 2228.39 127.160   1
   0  -1 -18 2106.17 120.288   1
   0  -1 -18 2269.55 140.247   1
   0   1  18 2193.82 123.498   1
   0   1  18 2334.98 138.518   1
   0   1 -18 2054.32 109.547   1
   0   1 -18 2292.18 132.263   1
   0  -1  19 2690.53 144.033   1
   0  -1  19 2834.98 135.432   1
   0  -1 -19 2893.82 148.230   1
   0  -1 -19 2649.79 150.905   1
   0   1  19 2811.11 144.774   1
   0   1  19 2706.99 149.629   1
   0   1 -19 2837.86 135.926   1
   0   1 -19 2816.46 149.588   1
   0  -1  20  364.57  61.111   1
   0  -1  20  245.60  72.387   1
   0  -1 -20  233.91  80.535   1
   0  -1 -20  347.49  68.477   1
   0   1  20  398.07  86.090   1
   0   1  20  339.55  68.148  -1
   0   1 -20  283.17  61.029   1
   0   1 -20  210.74  74.609   1
   0  -1  21   12.81  59.053   1
   0  -1 -21   62.26  64.609   1
   0  -1 -21   43.21  76.872   1
   0   1  21    2.22  71.646  -1
   0   1  21  -23.29  59.547   1
   0   1 -21   83.95  60.206   1
   0  -1  22  137.82  81.358   1
   0  -1  22   10.27  61.523   1
   0  -1 -22  -24.67  80.946   1
   0   1  22  -80.70  79.424   1
   0   1 -22  -33.13  65.350   1
   0   1 -22  181.65  83.868   1
   0  -1  23   92.76  75.144   1
   0  -1  23  232.55  64.444   1
   0  -1 -23  227.16  77.202   1
   0  -1 -23  175.68  90.370   1
   0   1  23  245.60  85.432   1
   0   1  23  189.26  74.033   1
   0   1 -23  201.85  84.239   1
   0   1 -23  115.84  69.465   1
   0  -1  24   13.39  77.572   1
   0  -1  24   32.94  68.683   1
   0  -1 -24  100.74  91.975  -1
   0  -1 -24   46.17  68.560   1
   0   1  24   43.17  81.728   1
   0   1  24  103.42  74.156   1
   0   1 -24  161.28  77.284  -1
   0   1 -24   50.99  84.239   1
   0  -1  25  255.76  72.798   1
   0  -1  25  100.70  79.876   1
   0  -1 -25  317.32  79.835   1
   0   1  25  172.72  79.465  -1
   0   1 -25  263.79  80.988   1
   0   1 -25  236.30  88.560   1
   0  -1  26  154.86  75.267   1
   0  -1  26  113.95  83.251   1
   0  -1 -26  207.28  97.695  -1
   0  -1 -26  165.88  80.700   1
   0   1  26  129.09  79.959   1
   0   1  26   42.18  86.214   1
   0   1 -26  192.67  90.576   1
   0   1 -26  -13.17  78.107   1
   0  -1  27 2143.21 137.901   1
   0  -1  27 1976.95 140.905   1
   0  -1 -27 2083.54 156.296   1
   0  -1 -27 2059.67 141.687   1
   0   1  27 2207.82 153.992   1
   0   1  27 2223.87 147.037   1
   0   1 -27 1992.59 146.049   1
   0   1 -27 2393.41 156.173   1
   0  -1 -28 1172.84 122.510   1
   0  -1 -28 1110.29 132.963   1
   0   1  28 1291.77 126.708   1
   0   1  28 1107.41 114.650   1
   0  -2   0 305308.  11000.   1
   0   2   0 311810.  11230.   1
   0  -2   1 7938.26 293.950  -1
   0  -2  -1 7584.35 285.267   1
   0  -2  -1 7539.09 282.551   1
   0   2   1 8032.91 301.440   1
   0   2   1 7687.24 288.477   1
   0   2  -1 8452.67 313.950   1
   0   2  -1 8271.60 304.856   1
   0  -2   2  21712. 787.654   1
   0  -2   2  21778. 788.888   1
   0  -2  -2  21963. 805.349  -1
   0  -2  -2  23115. 844.032   1
   0   2   2  22605. 826.748   1
   0   2   2  22959. 839.505   1
   0   2  -2  22420. 811.933   1
   0   2  -2  20691. 750.617   1
   0  -2   3 110658. 3991.77   1
   0  -2  -3 114197. 4123.45   1
   0   2   3  93909. 3393.00   1
   0   2   3  92839. 3354.32   1
   0   2  -3 103333. 3727.98   1
   0  -2   4  48025. 1734.57   1
   0  -2   4  48601. 1755.55   1
   0  -2  -4  47284. 1716.87   1
   0   2   4  45597. 1655.55   1
   0   2  -4  44938. 1623.04   1
   0   2  -4  49794. 1799.59   1
   0  -2   5 196214. 7078.18   1
   0  -2   5 203292. 7333.33   1
   0  -2  -5 202222. 7296.29   1
   0  -2  -5 208313. 7514.40   1
   0   2   5 209671. 7563.78   1
   0   2   5 198271. 7152.26   1
   0   2  -5 198724. 7168.72   1
   0   2  -5 211481. 7629.62   1
   0  -2   6  19383. 702.057   1
   0  -2   6  20617. 748.147   1
   0  -2  -6  18539. 687.654   1
   0  -2  -6  20601. 758.847   1
   0   2   6  19560. 722.222   1
   0   2   6  20148. 743.621   1
   0   2  -6  19872. 720.987   1
   0  -2   7  37387. 1353.91   1
   0  -2  -7  35449. 1297.53   1
   0  -2  -7  38597. 1408.23   1
   0   2   7  35123. 1283.54   1
   0   2   7  36531. 1334.16   1
   0   2  -7  36416. 1318.93   1
   0  -2   8 7777.77 290.000   1
   0  -2  -8 8123.45 319.094   1
   0  -2  -8 7806.58 303.909   1
   0   2   8 8131.68 316.131   1
   0   2   8 8135.79 317.242   1
   0   2  -8 8144.03 303.703   1
   0  -2   9  15889. 579.423   1
   0  -2   9  16938. 620.576   1
   0  -2  -9  17099. 641.152   1
   0  -2  -9  16444. 614.814   1
   0   2   9  16634. 621.810   1
   0   2   9  17008. 636.213  -1
   0  -2  10 8004.11 301.769  -1
   0  -2  10 7794.23 290.041   1
   0  -2 -10 7349.79 290.535   1
   0  -2 -10 7954.73 316.296  -1
   0   2  10 7378.59 292.469  -1
   0   2  10 7942.38 314.444   1
   0   2 -10 7884.77 293.786   1
   0   2 -10 7991.76 302.798   1
   0  -2  11 7185.18 269.753   1
   0  -2  11 7658.43 291.605   1
   0  -2 -11 7613.16 307.366  -1
   0   2  11 6987.65 283.374   1
   0   2 -11 7679.00 293.621   1
   0   2 -11 6872.42 258.601   1
   0  -2  12  546.91  41.276  -1
   0  -2 -12  657.61  74.691   1
   0  -2 -12  557.61  61.934   1
   0   2  12  611.93  67.531   1
   0   2  12  632.10  65.144   1
   0   2 -12  515.64  42.058   1
   0  -2  13  583.13  44.527   1
   0  -2  13  639.92  55.267   1
   0  -2 -13  604.11  68.477   1
   0  -2 -13  682.72  75.597   1
   0   2  13  533.74  65.885   1
   0   2  13  532.10  67.654   1
   0   2 -13  513.17  43.992   1
   0   2 -13  566.25  56.872   1
   0  -2  14  904.11  59.630   1
   0  -2  14  819.75  63.704   1
   0  -2 -14  755.55  74.815   1
   0  -2 -14  846.09  90.741   1
   0   2  14  892.59  79.876   1
   0   2  14  897.12  83.045   1
   0   2 -14  721.40  53.868   1
   0   2 -14  839.92  66.667   1
   0  -2  15  431.69  47.819   1
   0  -2  15  337.78  55.185   1
   0  -2 -15  344.57  66.625   1
   0   2 -15  497.12  50.206  -1
   0   2 -15  320.33  58.025   1
   0  -2  16 6460.90 251.687   1
   0  -2  16 6991.76 279.136   1
   0  -2 -16 6226.33 269.794   1
   0  -2 -16 6197.52 259.629   1
   0   2  16 6386.83 272.469   1
   0   2  16 6333.33 264.815   1
   0   2 -16 6711.93 261.522  -1
   0   2 -16 6534.97 265.473   1
   0  -2  17 1381.89  90.946   1
   0  -2  17 1300.00  76.914   1
   0  -2 -17 1293.00  96.296   1
   0  -2 -17 1306.58 109.671   1
   0   2  17 1477.78 110.370   1
   0   2  17 1223.04  91.317   1
   0   2 -17 1327.57  92.140   1
   0   2 -17 1199.18  75.926   1
   0  -2  18 5057.61 215.885   1
   0  -2  18 4909.46 199.218   1
   0  -2 -18 5115.22 226.461   1
   0  -2 -18 4798.35 225.555   1
   0   2  18 5127.57 234.609   1
   0   2  18 4666.66 209.465   1
   0   2 -18 4621.40 203.127   1
   0   2 -18 4921.81 202.222  -1
   0  -2  19 1400.41  83.169   1
   0  -2  19 1320.16  96.173   1
   0  -2 -19 1437.45 115.020   1
   0  -2 -19 1322.22 101.317   1
   0   2  19 1297.53 109.259   1
   0   2  19 1576.95 108.889   1
   0   2 -19 1355.55  87.613   1
   0   2 -19 1544.85 103.333   1
   0  -2  20  159.63  66.872  -1
   0  -2 -20  -21.84  79.630   1
   0   2  20   37.48  76.461   1
   0   2 -20  124.94  67.983   1
   0  -2  21  105.47  69.630   1
   0  -2 -21  117.94  69.300  -1
   0  -2 -21   44.03  79.630   1
   0   2  21    8.42  76.502   1
   0   2  21  126.13  68.642   1
   0   2 -21   40.61  60.741   1
   0   2 -21  107.24  73.951  -1
   0  -2  22  606.58  84.815   1
   0  -2  22  577.78  71.152   1
   0  -2 -22  595.06  85.597   1
   0  -2 -22  616.05 101.399   1
   0   2  22  485.18  80.041   1
   0   2  22  558.44  97.078   1
   0   2 -22  548.15  72.634   1
   0   2 -22  576.13  89.918   1
   0  -2  23  809.46  92.346   1
   0  -2  23  883.95  85.103   1
   0  -2 -23  845.68  95.514   1
   0   2 -23  839.92  83.004   1
   0   2 -23  925.51 100.782   1
   0  -2  24 3198.76 165.226   1
   0  -2  24 3181.89 155.638   1
   0  -2 -24 3189.71 194.527   1
   0  -2 -24 3192.59 173.827   1
   0   2  24 3254.32 172.140   1
   0   2  24 3302.88 187.160  -1
   0   2 -24 3606.58 176.420  -1
   0   2 -24 3481.07 182.839   1
   0  -2  25  690.12  80.905  -1
   0  -2  25  729.22  84.856   1
   0  -2 -25  756.38 109.588   1
   0  -2 -25  844.44 100.411   1
   0   2  25  741.15  98.230   1
   0   2  25  656.38  94.074   1
   0   2 -25  697.53  88.971   1
   0   2 -25  685.60  87.778   1
   0  -2  26  147.00  71.111   1
   0  -2  26  278.35  72.387   1
   0  -2 -26  256.71 106.049   1
   0  -2 -26  390.33  85.926   1
   0   2  26  280.58  88.230  -1
   0   2  26  298.23  83.251   1
   0  -2 -27  112.59 102.592   1
   0   2  27  192.51  90.082   1
   0   2 -27  367.90 106.790   1
   0   2 -27  235.06  98.683   1
   0  -2 -28   64.57  94.897   1
   0  -2 -28   40.05 101.852   1
   0   2  28  103.17  92.222   1
   0   2  28  -33.43  85.473   1
   0  -2 -29  103.46  99.671   1
   0  -3   0   46.42  39.288   1
   0  -3   0  -19.42  35.004   1
   0   3   0  -11.47  39.568   1
   0   3   0   -7.31  36.877   1
   0  -3   1  52346. 1895.06   1
   0  -3   1  53004. 1917.69   1
   0  -3  -1  51523. 1869.13   1
   0  -3  -1  51770. 1876.13   1
   0   3   1  54609. 1979.42   1
   0   3   1  51852. 1879.01   1
   0   3  -1  51770. 1873.25   1
   0   3  -1  51811. 1875.72   1
   0  -3   2 135720. 4893.00   1
   0  -3   2 136461. 4921.81   1
   0  -3  -2 127160. 4592.59   1
   0   3   2 127778. 4613.16   1
   0   3  -2 130988. 4724.28   1
   0   3  -2 129671. 4679.01   1
   0  -3   3  12605. 462.963   1
   0  -3  -3  13091. 488.888   1
   0  -3  -3  12868. 486.831   1
   0   3   3  13181. 493.415   1
   0   3   3  12058. 453.909   1
   0   3  -3  13218. 483.127   1
   0   3   4 9037.03 346.543   1
   0   3   4 9633.74 367.531   1
   0   3  -4  10091. 369.259   1
   0  -3   5 7670.77 282.140   1
   0  -3   5 8271.60 303.251   1
   0  -3  -5 7032.92 278.806   1
   0  -3  -5 7279.83 285.555   1
   0   3   5 7300.40 285.720   1
   0   3   5 7032.92 277.201   1
   0   3  -5 6967.07 257.736   1
   0   3  -5 7847.73 286.790   1
   0  -3   6  53992. 1953.08   1
   0  -3   6  52510. 1897.53   1
   0  -3  -6  52428. 1907.41   1
   0  -3  -6  53004. 1931.27   1
   0   3   6  52757. 1919.34   1
   0   3   6  52058. 1895.88   1
   0   3  -6  54568. 1974.07   1
   0   3  -6  51481. 1860.90   1
   0  -3   7 5082.30 188.642   1
   0  -3   7 5403.29 200.658   1
   0  -3  -7 5255.14 215.967   1
   0  -3  -7 5934.15 242.880   1
   0   3   7 5781.89 235.638   1
   0   3   7 5514.40 225.185   1
   0   3  -7 5181.06 191.934   1
   0   3  -7 5925.92 221.605   1
   0  -3   8  38658. 1400.00   1
   0  -3   8  37304. 1351.03   1
   0  -3  -8  35897. 1315.64   1
   0  -3  -8  37276. 1369.13   1
   0   3   8  37634. 1378.60   1
   0   3   8  37333. 1367.90   1
   0  -3   9  418.93  31.704  -1
   0  -3  -9  418.93  62.716   1
   0   3   9  369.79  58.560   1
   0   3  -9  446.09  33.621   1
   0  -3  10  851.85  47.325   1
   0  -3 -10  700.41  65.638   1
   0  -3 -10  716.87  74.115   1
   0   3  10  772.02  70.658   1
   0   3  10  841.97  70.329   1
   0   3 -10  841.15  47.613   1
   0  -3  11  225.97  33.453   1
   0  -3  11  248.81  26.021   1
   0  -3 -11  265.23  56.214   1
   0  -3 -11  323.37  64.362   1
   0   3  11  294.20  58.272   1
   0   3  11  168.97  58.477   1
   0   3 -11  310.62  36.975   1
   0   3 -11  312.76  33.831   1
   0  -3  12 2601.64 109.959   1
   0  -3  12 2471.19  99.465   1
   0  -3 -12 2286.42 121.234   1
   0  -3 -12 2702.88 143.210   1
   0   3  12 2515.64 132.057   1
   0   3  12 2417.28 126.420   1
   0   3 -12 2702.05 115.185   1
   0  -3  13 5423.86 205.761   1
   0  -3  13 5510.28 214.527   1
   0  -3 -13 5403.29 231.152   1
   0   3  13 5592.59 237.078   1
   0   3 -13 5530.86 217.243   1
   0   3 -13 5477.36 212.140   1
   0  -3  14  897.94  61.070   1
   0  -3  14  882.72  51.481   1
   0  -3 -14  778.60  81.728   1
   0  -3 -14  837.45  96.337   1
   0   3  14  819.75  81.234  -1
   0   3  14  795.06  84.444   1
   0   3 -14  843.62  54.197   1
   0   3 -14  939.09  63.251   1
   0  -3  15 3102.47 126.502   1
   0  -3 -15 3046.50 162.181   1
   0  -3 -15 3088.06 155.555   1
   0   3  15 2855.14 145.144   1
   0   3  15 2891.77 150.370   1
   0  -3  16  13605. 513.991   1
   0  -3  16  14288. 526.748   1
   0  -3 -16  14259. 558.024   1
   0  -3 -16  14288. 551.851   1
   0   3  16  13963. 544.855   1
   0   3  16  14296. 551.028   1
   0   3 -16  14712. 544.444   1
   0   3 -16  14403. 541.152   1
   0  -3  17  455.14  58.066   1
   0  -3  17  355.43  44.527   1
   0  -3 -17  594.65  91.769   1
   0  -3 -17  327.04  78.724   1
   0   3  17  353.79  73.662   1
   0   3  17  444.86  80.700   1
   0   3 -17  557.61  65.597   1
   0   3 -17  525.10  51.975   1
   0  -3  18  257.45  45.309   1
   0  -3  18  214.49  57.119   1
   0  -3 -18  256.50  79.630   1
   0   3  18  143.46  75.185   1
   0   3 -18  203.37  59.835   1
   0   3 -18  335.39  51.276   1
   0  -3  19 1621.81  97.202  -1
   0  -3  19 1643.21  87.243   1
   0  -3 -19 1576.13 122.716   1
   0  -3 -19 1571.60 111.564   1
   0   3  19 1454.32 117.160   1
   0   3  19 1512.34 112.963   1
   0   3 -19 1441.97  92.140   1
   0   3 -19 1526.34  94.156   1
   0  -3  20   77.41  56.008   1
   0  -3  20  216.38  52.922   1
   0  -3 -20  139.75  73.416   1
   0  -3 -20  190.08  87.366   1
   0   3  20  219.51  73.004   1
   0   3  20  334.86  87.078   1
   0   3 -20  197.90  59.876   1
   0  -3  21   11.11  53.745   1
   0  -3  21   70.25  53.004   1
   0  -3 -21   23.43  69.876   1
   0   3  21   61.19  66.543   1
   0   3 -21   16.79  60.329   1
   0   3 -21  -41.56  60.165   1
   0  -3  22 1135.80  81.358   1
   0  -3  22 1134.98  84.650   1
   0  -3 -22 1153.09 105.514  -1
   0  -3 -22 1457.20 131.111   1
   0   3  22 1200.00 102.181   1
   0   3  22 1337.04 122.592   1
   0   3 -22 1167.08  88.107   1
   0   3 -22 1455.55  97.901   1
   0  -3  23 5839.50 239.136  -1
   0  -3  23 5670.78 238.683   1
   0  -3 -23 6259.25 293.333   1
   0  -3 -23 6164.60 273.168   1
   0   3  23 5670.78 264.568   1
   0   3  23 5942.38 261.769   1
   0   3 -23 5773.66 244.362   1
   0   3 -23 6074.07 252.428   1
   0  -3  24 1231.69  91.358   1
   0  -3  24 1335.80  92.181   1
   0  -3 -24 1376.54 136.008   1
   0  -3 -24 1451.03 121.276   1
   0   3  24 1503.29 119.095   1
   0   3  24 1437.45 124.362   1
   0   3 -24 1318.11  95.967   1
   0   3 -24 1172.02  94.691   1
   0  -3  25 1483.13 100.576   1
   0  -3  25 1568.31 100.206   1
   0  -3 -25 1476.13 135.720   1
   0   3  25 1522.63 130.370   1
   0   3 -25 1419.75 105.967   1
   0   3 -25 1393.41 104.362   1
   0  -3  26  -73.46  53.704   1
   0  -3  26  -33.99  58.807   1
   0  -3 -26 -144.61  96.461   1
   0  -3 -26  -20.38  78.724   1
   0   3  26   82.63  76.667   1
   0   3  26   -6.62  85.226   1
   0   3 -26   95.93  76.625   1
   0   3 -26    0.35  90.576   1
   0  -3 -27  189.84  85.720   1
   0  -3 -27   57.86 110.329   1
   0   3  27   46.38  85.350   1
   0  -3 -28 1207.82 142.346   1
   0  -3 -28 1230.04 127.202   1
   0   3  28 1086.01 126.667   1
   0   3  28 1058.44 122.798   1
   0  -3 -29  533.33 121.440   1
   0  -3 -29  493.83 112.428   1
   0  -4   0  78930. 2854.73   1
   0   4   0  82881. 2999.17   1
   0  -4   1  324.86  43.827   1
   0  -4   1  290.16  47.819   1
   0  -4  -1  265.97  47.490   1
   0  -4  -1  263.05  48.889  -1
   0   4   1  377.04  50.123   1
   0   4   1  384.98  52.839   1
   0   4  -1  374.44  44.938   1
   0   4  -1  294.03  43.951   1
   0  -4   2 102140. 3688.89   1
   0  -4   2 102428. 3700.82   1
   0  -4  -2  98230. 3552.67   1
   0  -4  -2  96831. 3503.70   1
   0   4   2 103662. 3749.38   1
   0   4   2  97860. 3540.33  -1
   0   4  -2  94938. 3429.21   1
   0   4  -2 103045. 3721.40   1
   0  -4   3  47860. 1733.33   1
   0  -4   3  46790. 1695.88   1
   0  -4  -3  45309. 1650.20   1
   0  -4  -3  45226. 1649.38   1
   0   4   3  46337. 1689.30   1
   0   4   3  47449. 1728.80   1
   0   4  -3  46996. 1702.88   1
   0   4  -3  45638. 1653.91   1
   0  -4   4  36111. 1309.46   1
   0  -4  -4  32391. 1187.24   1
   0  -4  -4  32313. 1188.89   1
   0   4   4  34086. 1249.38   1
   0   4  -4  36193. 1312.34   1
   0  -4   5 134156. 4839.50   1
   0  -4  -5 124815. 4514.40   1
   0   4   5 126296. 4567.90   1
   0   4   5 127983. 4629.63   1
   0   4  -5 134774. 4860.08  -1
   0  -4   6 1611.52  70.905   1
   0  -4  -6 1412.34  89.177   1
   0  -4  -6 1510.29  98.189   1
   0   4   6 1564.20  92.510   1
   0   4   6 1607.41  96.173   1
   0   4  -6 1404.53  59.794   1
   0  -4   7 2020.16  78.395   1
   0  -4   7 1835.80  74.815   1
   0  -4  -7 1898.35 109.341   1
   0   4   7 2025.10 110.658   1
   0   4  -7 1811.52  71.193   1
   0   4  -7 2011.11  84.280   1
   0  -4   8  19066. 694.238   1
   0  -4   8  19457. 707.407   1
   0  -4  -8  19572. 731.687   1
   0  -4  -8  18029. 681.069   1
   0   4   8  19502. 730.452   1
   0   4   8  19671. 737.036   1
   0   4  -8  19292. 701.234   1
   0   4  -8  19383. 706.172   1
   0  -4  -9  910.70  82.757   1
   0  -4  -9 1016.05  77.284   1
   0   4   9  923.46  78.272   1
   0   4   9  990.95  79.012   1
   0   4  -9  916.46  41.440   1
   0  -4 -10  145.31  60.411  -1
   0  -4 -10   98.77  49.959   1
   0   4  10  120.25  55.556   1
   0   4  10  162.51  55.103   1
   0   4 -10  115.14  21.395   1
   0   4 -10  102.47  24.198   1
   0  -4 -11  -99.30  57.325   1
   0   4  11  -87.70  54.568   1
   0   4 -11  -48.02  22.588   1
   0   4 -11  -17.82  27.128   1
   0  -4  12 3155.96 122.346   1
   0  -4  12 3212.75 123.662   1
   0  -4 -12 2892.59 150.988   1
   0  -4 -12 3012.34 149.095   1
   0   4  12 2977.36 150.658   1
   0   4  12 2974.89 149.794   1
   0   4 -12 3331.27 130.329  -1
   0  -4  13 6427.98 240.617   1
   0  -4 -13 6637.85 285.555   1
   0  -4 -13 6938.27 288.559   1
   0   4  13 6506.17 273.539   1
   0   4  13 6855.96 288.559   1
   0   4 -13 6539.09 246.173   1
   0  -4  14  11634. 429.629   1
   0  -4 -14  11724. 468.724   1
   0  -4 -14  11239. 444.856   1
   0   4  14  11523. 453.086   1
   0   4  14  10638. 423.868   1
   0   4 -14  11728. 434.156   1
   0  -4  15  120.99  35.671   1
   0  -4 -15   67.49  64.321   1
   0  -4 -15   28.88  78.436   1
   0   4  15  217.08  71.852   1
   0   4  15  214.90  69.959  -1
   0   4 -15  172.02  38.247   1
   0  -4  16 1366.67  69.671   1
   0  -4  16 1451.85  74.280   1
   0  -4 -16 1371.19 116.831  -1
   0  -4 -16 1158.85 102.881   1
   0   4  16 1346.50 105.020   1
   0   4  16 1155.97 103.086   1
   0   4 -16 1436.62  76.831   1
   0   4 -16 1413.17  75.350   1
   0  -4  17 2508.23 109.300   1
   0  -4 -17 2222.63 136.749   1
   0  -4 -17 2464.61 152.304   1
   0   4  17 2090.53 138.683   1
   0   4  17 2181.48 131.893   1
   0   4 -17 2285.18 105.144   1
   0   4 -17 2408.23 109.300  -1
   0  -4  18 9160.49 344.814   1
   0  -4 -18 9234.56 376.913   1
   0  -4 -18 9440.32 395.555   1
   0   4  18 9197.52 374.321   1
   0   4  18 9316.86 386.543   1
   0   4 -18 8925.92 338.271   1
   0   4 -18 9456.78 357.613   1
   0  -4 -19  137.53  73.128   1
   0   4  19   73.33  69.177   1
   0   4 -19   55.76  40.082   1
   0   4 -19  133.70  47.243   1
   0  -4  20  479.42  50.905   1
   0  -4  20  425.10  45.556   1
   0  -4 -20  362.63  89.506   1
   0  -4 -20  548.15  81.358   1
   0   4  20  532.51  93.416   1
   0   4  20  428.39  83.169   1
   0  -4  21 4028.39 165.761   1
   0  -4  21 3630.04 147.448   1
   0  -4 -21 4052.67 197.942   1
   0  -4 -21 3788.47 201.276   1
   0   4  21 3946.09 204.773   1
   0   4  21 3946.09 192.181   1
   0   4 -21 4160.49 172.469   1
   0   4 -21 3611.52 150.411   1
   0  -4  22   23.21  30.741   1
   0  -4 -22   98.93  93.374   1
   0  -4 -22   19.81  77.202   1
   0   4  22   -4.67  83.416   1
   0   4  22   21.47  71.070   1
   0   4 -22   18.37  39.411   1
   0   4 -22    4.06  54.239   1
   0  -4 -23  123.91  97.366   1
   0   4  23 -119.67  83.539   1
   0   4 -23   20.33  37.671   1
   0  -4 -24  618.11  96.420   1
   0  -4 -24  616.05 113.045   1
   0   4  24  713.99 113.827   1
   0   4  24  619.75  97.901   1
   0  -4 -25  493.83  94.691   1
   0   4  25  347.70  88.724   1
   0  -4 -26  -36.53  80.206   1
   0  -4 -26  125.14 105.967   1
   0   4  26  -36.98  80.658   1
   0   4  26   79.75  78.025   1
   0  -4 -27  193.00  92.346   1
   0  -4 -27   -9.99  97.284   1
   0   4  27  125.10  86.337   1
   0   4  27  315.18  93.621   1
   0  -4 -28  895.06 129.630   1
   0  -4 -28  849.79 128.806   1
   0   4  28  813.58 114.280   1
   0  -4 -29  -58.31  99.218   1
   0   4  29   89.38  90.082   1
   0  -5   0    5.27  45.926   1
   0  -5   0  -41.03  41.235   1
   0   5   0    4.83  42.140   1
   0   5   0  -45.68  44.197   1
   0  -5   1 5506.17 222.057   1
   0  -5   1 5283.95 209.835   1
   0  -5  -1 5123.45 211.852  -1
   0  -5  -1 5337.44 216.420   1
   0   5   1 5213.99 212.592   1
   0   5   1 5226.33 214.074   1
   0   5  -1 5691.35 226.214   1
   0   5  -1 5720.16 226.708   1
   0  -5   2  17436. 643.209   1
   0  -5   2  17774. 659.259   1
   0   5  -2  17893. 661.316   1
   0   5  -2  17407. 644.032   1
   0  -5   3  223.74  41.317   1
   0  -5  -3  159.84  56.337   1
   0  -5  -3  238.35  55.597   1
   0   5   3  161.60  52.263   1
   0   5   3  215.68  56.214   1
   0   5  -3  177.86  41.646   1
   0  -5   4 9934.15 374.526   1
   0  -5   4  10165. 380.288   1
   0  -5  -4 9650.20 374.650   1
   0  -5  -4 9629.62 376.296  -1
   0   5   4  10086. 391.316   1
   0   5   4  10420. 406.707   1
   0   5  -4  10469. 392.057   1
   0   5  -4  10173. 380.740   1
   0  -5   5  635.39  52.469   1
   0  -5   5  643.62  46.955   1
   0  -5  -5  775.72  78.272   1
   0   5  -5  626.34  47.819   1
   0   5  -5  599.59  44.897   1
   0  -5   6  22737. 830.863   1
   0  -5   6  22864. 833.333   1
   0  -5  -6  22173. 825.102   1
   0   5   6  22765. 849.382   1
   0   5   6  22737. 846.913   1
   0   5  -6  22634. 826.748   1
   0   5  -6  22403. 816.872   1
   0  -5  -7 9263.37 364.321   1
   0  -5  -7 9341.55 377.777   1
   0   5   7 8794.23 349.177   1
   0   5   7 8884.77 351.522   1
   0   5  -7 9588.47 353.086   1
   0  -5   8  16494. 602.469   1
   0  -5   8  15835. 575.720   1
   0  -5  -8  16481. 629.629   1
   0  -5  -8  16066. 609.053   1
   0   5   8  16132. 613.580   1
   0   5   8  16239. 616.460   1
   0   5  -8  15103. 548.971   1
   0  -5  -9  10461. 408.436   1
   0   5   9  10844. 423.456   1
   0   5  -9  11202. 409.753   1
   0   5  -9  11160. 409.753   1
   0  -5 -10 2609.87 133.745   1
   0  -5 -10 2715.22 143.992   1
   0   5  10 2675.72 139.588   1
   0   5  10 2765.84 141.029   1
   0  -5 -11 8699.58 349.465   1
   0  -5 -11 9016.45 367.901   1
   0   5  11 8761.31 353.621   1
   0   5  11 8695.46 349.588   1
   0  -5 -12  -68.35  63.539   1
   0  -5 -12   22.47  69.588   1
   0   5  12    0.37  63.745   1
   0   5  12    0.68  58.189   1
   0  -5 -13  287.37  80.700   1
   0  -5 -13  434.57  77.202   1
   0   5  13  423.87  78.601   1
   0   5  13  311.56  73.786   1
   0  -5 -14    1.66  68.560  -1
   0  -5 -14  135.43  72.675   1
   0   5  14   53.17  68.724   1
   0   5  14  -42.22  70.082   1
   0   5  15 5703.70 256.872   1
   0  -5 -16 6259.25 282.304   1
   0  -5 -16 6205.76 270.576   1
   0   5  16 6510.28 279.506   1
   0   5  16 6135.80 272.345   1
   0  -5 -17 3624.69 183.415   1
   0  -5 -17 3723.04 206.543   1
   0   5  17 3516.46 178.271   1
   0   5  17 3348.97 183.292   1
   0  -5 -18  130.70  77.490   1
   0  -5 -18  -25.49  84.197   1
   0   5  18   30.49  69.630   1
   0   5  18   29.79  83.704   1
   0  -5 -19  11798. 479.012   1
   0  -5 -19  12132. 480.246   1
   0   5  19  12350. 488.888   1
   0   5  19  12350. 496.707   1
   0  -5 -20 4621.40 219.794   1
   0  -5 -20 4765.43 234.485   1
   0   5  20 4777.77 225.267   1
   0   5  20 4753.08 231.810   1
   0  -5 -21  566.25 102.058   1
   0  -5 -21  443.62  87.572   1
   0   5  21  305.56  82.839  -1
   0   5  21  475.31  96.955   1
   0  -5 -22   44.44  81.893   1
   0  -5 -22 -114.32  91.481   1
   0   5  22 -113.70  72.881   1
   0   5  22  -31.85  80.864   1
   0  -5 -23  194.24 102.428   1
   0  -5 -23   68.27  74.403   1
   0   5  23   13.99  70.782   1
   0   5  23  107.41  84.691   1
   0  -5 -24  277.70 103.951   1
   0  -5 -24  246.58  83.786   1
   0   5  24  254.57  80.082   1
   0   5  24  157.98  88.683   1
   0  -5 -25  381.73  97.078   1
   0  -5 -25   87.90 120.782   1
   0   5  25  260.04  89.671   1
   0   5  25   80.62  89.259   1
   0  -5 -26  302.76 109.012   1
   0  -5 -26  110.95  93.827   1
   0   5  26  170.78  92.263   1
   0   5  26  243.74  88.313   1
   0  -5 -27  373.58 100.699   1
   0  -5 -27  588.48 111.934   1
   0   5  27  612.76 104.609   1
   0  -5 -28  -59.51  86.831   1
   0  -5 -28  114.28 105.103   1
   0   5  28   93.79  89.259   1
   0  -5 -29  -64.69  96.831   1
   0  -5 -29  -34.48 104.033   1
   0   5  29   30.88  88.807   1
   0  -6   0  40889. 1495.88   1
   0  -6   0  41276. 1507.41   1
   0   6   0  41646. 1522.22   1
   0   6   0  42551. 1553.50   1
   0  -6   1  95720. 3465.02   1
   0  -6  -1  85103. 3086.01   1
   0  -6  -1  84486. 3066.25   1
   0   6   1  86296. 3129.63   1
   0   6   1  85350. 3094.24   1
   0   6  -1  98395. 3563.37   1
   0   6  -1  94280. 3414.81   1
   0  -6   2 4547.32 192.140   1
   0  -6  -2 5213.99 217.613   1
   0  -6  -2 5193.41 219.588   1
   0   6  -2 4312.75 179.136   1
   0   6  -2 4230.45 177.325   1
   0  -6   3 2931.68 132.839   1
   0  -6   3 3301.23 140.905   1
   0  -6  -3 3106.58 149.383   1
   0   6   3 3486.00 160.494   1
   0   6  -3 3345.68 143.539   1
   0   6  -3 3252.26 141.234   1
   0  -6   4 1770.37  93.127  -1
   0  -6   4 1778.19  86.667   1
   0  -6  -4 1921.81 108.848   1
   0  -6  -4 1704.94 106.831   1
   0   6   4 1962.55 112.881   1
   0   6   4 2058.85 114.403   1
   0   6  -4 1669.13  86.296   1
   0   6  -4 1799.18  90.535   1
   0  -6   5  10946. 409.588   1
   0  -6  -5  12424. 478.189   1
   0  -6  -5  11667. 454.732   1
   0   6   5  13465. 520.576   1
   0   6   5  12222. 472.428   1
   0  -6   6 4827.16 189.918   1
   0  -6   6 5032.92 200.699   1
   0  -6  -6 4802.46 208.395   1
   0  -6  -6 5448.55 239.136   1
   0   6   6 5106.99 220.782   1
   0   6  -6 5316.87 209.218   1
   0   6  -6 4901.23 193.457   1
   0  -6   7  23724. 865.843   1
   0  -6   7  23514. 860.493  -1
   0  -6  -7  23444. 874.485   1
   0   6   7  24366. 909.053   1
   0   6  -7  23728. 865.431   1
   0   6  -7  25103. 916.872   1
   0  -6   8  12527. 461.728   1
   0  -6   8  13091. 483.127   1
   0  -6  -8  12523. 484.773   1
   0  -6  -8  12539. 493.415   1
   0   6   8  12008. 466.666   1
   0   6   8  12391. 482.716   1
   0   6  -8  12613. 466.255   1
   0   6  -8  12029. 442.386   1
   0  -6   9 5925.92 219.753   1
   0  -6  -9 6102.88 265.308   1
   0  -6  -9 5769.54 244.238   1
   0   6   9 5909.46 251.234   1
   0   6   9 6164.60 261.275   1
   0   6  -9 5543.20 205.638   1
   0  -6 -10    4.49  59.218   1
   0  -6 -10  -12.58  68.971   1
   0   6  10   19.35  58.436   1
   0   6  10  -20.67  59.465   1
   0  -6 -11  19831. 755.966   1
   0  -6 -11  19959. 756.789   1
   0   6  11  20119. 762.139   1
   0   6  11  19424. 737.859   1
   0  -6 -12 6699.58 290.576  -1
   0  -6 -12 6855.96 291.358   1
   0   6  12 6547.32 279.876   1
   0   6  12 6691.35 284.156   1
   0  -6 -13 4991.76 234.280   1
   0   6  13 5201.64 235.885   1
   0  -6 -14   95.47  79.218   1
   0  -6 -14  180.25  73.498   1
   0   6  14  -92.55  73.251   1
   0   6  14  104.57  78.642   1
   0  -6 -15 3177.77 178.559   1
   0  -6 -15 3136.21 168.230   1
   0   6  15 3081.07 171.317   1
   0   6  15 3451.44 175.926   1
   0   6  16 1270.78 123.374   1
   0   6  16 1674.48 114.156   1
   0  -6 -17  188.07  73.992  -1
   0  -6 -17   42.22  83.045   1
   0   6  17  213.54  80.165   1
   0   6  17  253.91  75.761   1
   0  -6 -18 3128.80 167.243   1
   0  -6 -18 2982.30 174.321   1
   0   6  18 3208.23 175.761   1
   0   6  18 3011.93 164.321   1
   0  -6 -19 1245.68 111.564  -1
   0  -6 -19 1097.12 114.362   1
   0   6  19 1087.24 108.189   1
   0   6  19 1230.04 106.667   1
   0  -6 -20  388.19  98.066   1
   0   6  20  232.88  92.798   1
   0  -6 -21 5222.22 243.004   1
   0  -6 -21 5460.90 264.815   1
   0   6  21 4880.65 228.271   1
   0   6  21 5144.03 249.794   1
   0  -6 -22   14.52  79.012   1
   0   6  22  164.20  77.654   1
   0  -6 -23  372.80  85.885   1
   0  -6 -23  296.34 105.309   1
   0   6  23  330.00  92.428   1
   0   6  23  507.00  89.465   1
   0  -6 -24  252.10 104.650   1
   0  -6 -24  181.36  88.724   1
   0   6  24  266.17  89.341   1
   0   6  24  295.60  93.745   1
   0  -6 -25  445.27 113.086   1
   0  -6 -25  279.75  97.901   1
   0   6  25  255.14  90.123   1
   0  -6 -26  106.75  87.901   1
   0   6  26  100.91  82.346   1
   0  -6 -27   39.80  98.642   1
   0  -6 -27  -68.97  90.494   1
   0   6  27  100.53  83.745   1
   0  -6 -28  -52.76  98.601   1
   0   6  28 -110.29  85.885   1
   0  -6 -29  115.02  95.802   1
   0   6  29  -44.16  91.234   1
   0  -7   0   41.85  54.033   1
   0  -7   0   -4.92  49.671   1
   0   7   0   -0.83  49.630   1
   0   7   0   63.83  45.720   1
   0  -7  -1   93.66  54.815   1
   0   7   1   63.05  50.000   1
   0   7  -1   38.96  45.967   1
   0   7  -1  -35.07  47.037   1
   0  -7   2  32872. 1205.76   1
   0  -7   2  34198. 1257.20   1
   0  -7  -2  35667. 1311.52   1
   0  -7  -2  35403. 1306.17   1
   0   7   2  34556. 1272.02   1
   0   7   2  36374. 1337.86   1
   0   7  -2  34572. 1267.49   1
   0   7  -2  34535. 1267.49   1
   0  -7   3 5423.86 219.794   1
   0  -7   3 5037.03 210.452   1
   0  -7  -3 5362.13 231.234   1
   0  -7  -3 5481.48 231.893   1
   0   7   3 5271.60 225.555   1
   0   7   3 5197.53 221.687   1
   0   7  -3 4909.46 202.922   1
   0   7  -3 5090.53 211.029   1
   0  -7   4 5650.20 231.440   1
   0  -7   4 5728.39 228.930   1
   0  -7  -4 5094.65 218.765   1
   0   7   4 5098.76 219.753   1
   0   7  -4 5423.86 220.782   1
   0   7  -4 5629.62 227.325  -1
   0  -7   5  220.95  44.280   1
   0  -7   5  316.42  51.358   1
   0  -7  -5  308.48  64.403   1
   0   7   5  314.40  61.564   1
   0   7  -5  319.38  48.765   1
   0   7  -5  247.41  46.090   1
   0  -7   6  10823. 407.530   1
   0  -7   6  10140. 387.613   1
   0  -7  -6  10247. 403.168   1
   0  -7  -6 9851.84 396.090   1
   0   7   6  10712. 423.868   1
   0   7   6  10584. 416.461   1
   0   7  -6  10305. 389.794   1
   0   7  -6  10757. 406.584   1
   0  -7   7 1955.14  93.086   1
   0  -7  -7 2248.97 124.609   1
   0   7   7 2200.41 124.156   1
   0   7  -7 2218.93 103.868   1
   0  -7   8 5827.15 229.136   1
   0  -7   8 5506.17 214.321   1
   0  -7  -8 5502.05 238.642   1
   0   7   8 5584.36 242.675   1
   0   7  -8 5448.55 211.893   1
   0   7  -8 5761.31 224.691   1
   0  -7   9  995.88  58.930   1
   0  -7  -9  995.06  87.078   1
   0  -7  -9  759.26  90.329   1
   0   7   9  785.18  81.975   1
   0   7  -9  735.39  46.543   1
   0   7  -9  729.63  50.741   1
   0  -7  10  -66.54  25.461  -1
   0  -7 -10  -78.56  63.827   1
   0  -7 -10  -55.43  71.399   1
   0   7  10   33.07  64.938   1
   0   7  10   46.54  71.276   1
   0   7 -10  -44.44  22.560  -1
   0  -7 -11  67819. 2482.30   1
   0   7  11  64774. 2370.78   1
   0  -7 -12 7300.40 309.177   1
   0  -7 -12 6921.80 301.605   1
   0   7  12 7065.84 302.839  -1
   0   7  12 6736.62 286.708   1
   0  -7 -13 1954.73 129.547   1
   0  -7 -13 1922.22 134.074   1
   0   7  13 1842.80 121.564   1
   0   7  13 1900.82 128.271   1
   0  -7 -14   96.79  76.749   1
   0   7  14  -73.05  67.860   1
   0  -7 -15 2579.83 161.522   1
   0  -7 -15 2932.51 161.934   1
   0  -7 -16 1065.84 114.732   1
   0  -7 -16 1112.76 103.909   1
   0   7  16 1179.42 110.946   1
   0   7  16 1309.05 107.160   1
   0  -7 -17 2415.64 157.407   1
   0  -7 -17 2393.82 146.214   1
   0   7  17 2590.94 146.461   1
   0   7  17 2080.24 140.576   1
   0  -7 -18  392.14  96.173   1
   0   7  18  278.81  83.251   1
   0  -7 -19    6.10  75.967  -1
   0  -7 -19  143.33  91.605   1
   0   7  19  157.00  81.852   1
   0   7  19   99.51  76.584   1
   0  -7 -20 5958.84 266.543   1
   0   7  20 5744.85 258.436   1
   0  -7 -21  576.54 108.765   1
   0  -7 -21  661.73  93.498   1
   0   7  21  769.14 102.922   1
   0   7  21  716.05  95.926   1
   0  -7 -22  121.19  98.107   1
   0  -7 -22  167.16  81.152   1
   0   7  22   12.72  82.757   1
   0   7  22   20.82  73.868   1
   0  -7 -23  753.91 117.572   1
   0   7  23  534.57  96.379   1
   0   7  23  371.07  97.942   1
   0  -7 -24  333.17  85.926   1
   0  -7 -24  140.58 103.498   1
   0   7  24  152.59  79.547   1
   0  -7 -25 4448.56 219.053   1
   0  -7 -25 4271.60 240.041   1
   0  -7 -26  393.46  96.584   1
   0  -7 -26  439.09 105.761   1
   0   7  26  336.21  88.354   1
   0  -7 -27  107.86 101.399   1
   0  -7 -27  117.37  94.815   1
   0  -7 -28  203.29  94.979   1
   0   7  28   97.82  89.918   1
   0   8   0 2278.19 121.276   1
   0   8   0 1907.82 108.354   1
   0  -8   1  30383. 1121.81   1
   0  -8   1  29300. 1086.42   1
   0  -8  -1  27173. 1013.17   1
   0  -8  -1  28675. 1062.55   1
   0   8   1  26868. 997.118   1
   0   8   1  28337. 1050.62   1
   0   8  -1  28593. 1058.02   1
   0   8  -1  30695. 1132.92   1
   0  -8   2 2875.72 142.881   1
   0  -8  -2 2943.21 145.597   1
   0   8   2 3054.73 150.000   1
   0  -8   3 7403.29 293.950   1
   0  -8   3 7020.57 284.526   1
   0  -8  -3 7353.90 299.959   1
   0  -8  -3 6995.88 294.033   1
   0   8   3 7065.84 292.428   1
   0   8   3 7263.37 297.325   1
   0   8  -3 7485.59 299.094   1
   0   8  -3 7226.33 288.889   1
   0  -8   4 5572.01 228.354   1
   0  -8   4 5596.70 234.609   1
   0  -8  -4 5156.37 229.671   1
   0  -8  -4 5213.99 228.889   1
   0   8   4 4987.65 219.383   1
   0   8   4 4884.77 216.131   1
   0   8  -4 5650.20 231.934   1
   0   8  -4 5337.44 221.029   1
   0  -8   5 4152.26 176.996   1
   0  -8   5 4271.60 186.872   1
   0  -8  -5 4452.67 208.765   1
   0  -8  -5 4308.64 196.420   1
   0   8   5 4427.98 202.345   1
   0   8   5 4096.29 190.082   1
   0   8  -5 4063.37 175.144   1
   0   8  -5 3802.05 164.979   1
   0  -8   6 3753.08 161.811   1
   0  -8   6 3901.64 172.963   1
   0  -8  -6 3905.76 193.662   1
   0  -8  -6 3793.41 180.576   1
   0   8   6 3829.63 182.592   1
   0   8   6 3758.02 180.329   1
   0   8  -6 3603.70 156.996   1
   0   8  -6 3853.49 166.749   1
   0  -8   7  55103. 2001.64   1
   0  -8   7  52263. 1903.70   1
   0  -8  -7  54568. 1998.76   1
   0   8   7  54527. 1999.59  -1
   0   8   7  55226. 2024.28   1
   0   8  -7  56090. 2038.27   1
   0   8  -7  53086. 1929.63   1
   0  -8   8 1373.66  86.337   1
   0  -8   8 1629.22  87.778   1
   0  -8  -8 1696.29 114.403   1
   0   8   8 1652.26 114.774   1
   0   8  -8 1626.75  88.477  -1
   0  -8   9  542.80  52.016   1
   0   8  -9  548.56  53.045   1
   0  -8  10  20058. 733.744   1
   0  -8  10  20140. 737.859   1
   0  -8 -10  19329. 736.625   1
   0   8  10  18930. 722.633   1
   0   8 -10  19761. 721.810   1
   0   8 -10  20617. 755.555   1
   0  -8 -11  23354. 882.715   1
   0  -8 -11  24342. 927.983   1
   0   8  11  23058. 872.016   1
   0   8  11  22914. 870.781   1
   0   8 -11  22852. 832.098   1
   0  -8 -12   72.22  76.173   1
   0   8  12   19.63  67.819   1
   0  -8 -13   58.97  82.181   1
   0  -8 -13   43.66  71.152   1
   0   8  13  -46.30  69.300   1
   0   8  13  -27.02  71.646   1
   0  -8 -14  336.95  93.333   1
   0  -8 -14  371.36  82.839   1
   0   8  14  312.51  80.864   1
   0   8  14  258.31  83.868   1
   0  -8 -15 2676.95 155.062   1
   0  -8 -15 2376.13 153.704   1
   0   8  15 2487.24 151.111   1
   0   8  15 2437.45 145.144   1
   0  -8 -16  149.18  85.679   1
   0  -8 -16  127.16  78.107   1
   0   8  16  240.49  80.700   1
   0   8  16  194.12  88.148   1
   0  -8 -17 2055.97 136.049   1
   0  -8 -17 1907.41 146.296   1
   0   8  17 2206.58 145.843   1
   0   8  17 2091.36 131.523   1
   0  -8 -18  809.88 116.420   1
   0  -8 -18  734.57  92.346   1
   0   8  18  774.48  89.547   1
   0   8  18  771.60 108.436   1
   0  -8 -19   10.21  73.662   1
   0  -8 -19  -43.58  92.551   1
   0   8  19   62.92  83.086   1
   0   8  19  -79.51  65.103  -1
   0  -8 -20 2656.38 156.090   1
   0  -8 -20 2408.64 165.062   1
   0   8  20 2528.80 156.749   1
   0   8  20 2521.40 148.848   1
   0  -8 -21 1183.13 108.148   1
   0  -8 -21 1099.18 126.584  -1
   0   8  21 1067.49 108.271   1
   0   8  21 1116.87 108.971   1
   0  -8 -22  172.39 100.535   1
   0  -8 -22   87.94  79.424   1
   0   8  22   47.82  82.181   1
   0   8  22  320.29  88.436   1
   0  -8 -23 2055.14 137.490   1
   0   8  23 1895.06 131.605   1
   0  -8 -24  130.21 102.346   1
   0  -8 -24   78.15  81.070   1
   0   8  24  -24.88  75.103   1
   0  -8 -25  734.57 109.630  -1
   0  -8 -25  661.73 116.049   1
   0   8  25  883.54 114.362   1
   0  -8 -26   -6.84 101.440  -1
   0  -8 -26   95.56  87.243   1
   0   8  26  103.87  76.749   1
   0  -8 -27  180.16  91.975   1
   0   8  27  327.45  93.745   1
   0  -9   0  -45.80  55.926   1
   0   9   0  -10.16  54.691   1
   0  -9   1  638.68  73.416   1
   0  -9   1  851.85  84.732   1
   0  -9  -1  539.09  81.440   1
   0  -9  -1  511.93  72.058   1
   0   9   1  639.51  75.844   1
   0   9   1  595.47  73.457   1
   0   9  -1  627.16  74.321   1
   0   9  -1  539.92  74.650   1
   0  -9   2 1366.25 102.716   1
   0  -9   2 1245.68  90.864   1
   0  -9  -2 1331.27 100.494   1
   0  -9  -2 1393.83 108.025   1
   0   9   2 1130.45  91.317   1
   0   9   2 1352.67 100.000   1
   0   9  -2 1593.00 103.292   1
   0   9  -2 1332.10  93.704   1
   0  -9   3 1671.19 100.864  -1
   0  -9   3 1863.78 113.251   1
   0  -9  -3 1944.85 124.938   1
   0  -9  -3 1774.07 114.527   1
   0   9   3 1845.68 118.683   1
   0   9   3 1754.32 113.992   1
   0   9  -3 1569.96  96.831   1
   0   9  -3 1870.37 111.276   1
   0  -9  -4 4395.06 209.712   1
   0  -9  -4 4341.56 200.617   1
   0   9   4 4193.41 195.843   1
   0   9   4 4242.79 199.259   1
   0  -9   5 4469.13 198.806   1
   0  -9   5 3903.70 174.321   1
   0  -9  -5 3945.26 194.979   1
   0   9   5 3871.60 188.806   1
   0   9  -5 3989.30 178.148   1
   0   9  -5 3936.21 174.568   1
   0  -9   6 4456.79 191.769   1
   0  -9   6 4300.41 192.181   1
   0  -9  -6 4055.55 199.959   1
   0  -9  -6 3908.64 189.671   1
   0   9   6 4559.67 211.070   1
   0   9   6 4020.57 195.020   1
   0   9  -6 4333.33 187.901   1
   0   9  -6 4238.68 183.415   1
   0  -9   7 7049.38 285.761   1
   0  -9   7 7613.16 301.481   1
   0  -9  -7 6633.74 291.111   1
   0   9   7 6761.31 291.810   1
   0   9  -7 7621.39 301.728   1
   0   9  -7 7489.71 296.872   1
   0  -9   8  746.09  79.506   1
   0  -9  -8  609.46  97.654   1
   0  -9  -8  645.27  85.144   1
   0   9   8  599.18  83.457   1
   0   9  -8  576.95  63.951   1
   0   9  -8  807.00  71.317   1
   0  -9   9  210.00  51.893   1
   0  -9   9  188.39  62.016   1
   0  -9  -9  335.97  81.811   1
   0   9   9  428.39  81.234   1
   0   9  -9  279.46  54.691   1
   0   9  -9  273.05  56.749   1
   0  -9  10 2149.79 104.403   1
   0  -9 -10 2164.20 135.967   1
   0   9  10 1962.96 128.724   1
   0   9 -10 2156.79 102.263   1
   0  -9  11 1609.88  78.313   1
   0  -9 -11 1584.77 115.391   1
   0   9  11 1724.28 117.366   1
   0   9 -11 1605.76  73.827   1
   0   9 -11 1656.38  79.259   1
   0  -9 -12  300.74  85.185   1
   0  -9 -12  329.09  79.383   1
   0   9  12  339.79  80.905   1
   0   9  12  193.58  84.650   1
   0  -9 -13 5584.36 251.769   1
   0  -9 -13 5781.89 264.815   1
   0   9  13 5687.24 260.000   1
   0   9  13 5654.32 254.033   1
   0  -9 -14   35.40  74.774   1
   0  -9 -14  107.45  83.662   1
   0   9  14  -71.15  72.469   1
   0   9  14   38.77  77.078   1
   0  -9 -15 1955.14 136.749   1
   0  -9 -15 1903.70 141.728   1
   0   9  15 2072.84 135.761   1
   0   9  15 1664.61 124.650  -1
   0  -9 -16  -58.35  69.053   1
   0  -9 -16   49.09  89.671   1
   0   9  16  103.79  88.930   1
   0   9  16 -101.11  67.654   1
   0  -9 -17  103.87 101.481   1
   0  -9 -17  237.86  78.477   1
   0   9  17  215.56  70.988   1
   0   9  18  160.78  77.737   1
   0   9  18   11.16  84.321   1
   0  -9 -19  -66.58  76.296   1
   0  -9 -19  -45.19  91.029   1
   0   9  19  154.40  79.918   1
   0   9  19  -39.07  87.737   1
   0  -9 -20   64.90  93.992   1
   0   9  20  -57.33  74.115   1
   0  -9 -21  383.74  84.362   1
   0  -9 -21  225.10 102.181   1
   0   9  21  346.30  88.189   1
   0  -9 -22  582.30 118.025   1
   0  -9 -22  581.07  90.453   1
   0   9  22  664.20  94.774   1
   0  -9 -23 2366.25 144.280   1
   0  -9 -23 2027.57 156.584   1
   0   9  23 2340.74 147.366   1
   0  -9 -24  773.66 121.811   1
   0  -9 -25    5.34  91.728   1
   0   9  25   14.53  83.045   1
   0  -9 -26  209.71 100.329   1
   0   9  26  210.29  92.263   1
   0 -10   0 7687.24 317.078  -1
   0 -10   0 7839.50 328.148   1
   0  10   0 7958.84 327.160   1
   0  10   0 7658.43 318.312   1
   0 -10   1 3171.60 165.514   1
   0 -10   1 3075.31 157.695   1
   0 -10  -1 3003.29 162.057   1
   0 -10  -1 2859.67 150.946   1
   0  10   1 2768.72 149.259   1
   0  10   1 2840.74 152.963   1
   0  10  -1 3137.45 158.930   1
   0  10  -1 2572.43 138.313   1
   0 -10   2 1665.43 110.535   1
   0 -10  -2 1469.13 115.555   1
   0 -10  -2 1375.72 106.955   1
   0  10   2 1537.04 109.341   1
   0  10   2 1500.82 110.699   1
   0  10  -2 1380.66  98.272   1
   0 -10   3 9987.64 397.983   1
   0 -10   3 9320.98 383.456   1
   0  10   3 8600.81 353.210   1
   0  10   3 8259.25 342.098   1
   0  10  -3 9024.68 362.592   1
   0  10  -3 9061.72 371.687   1
   0 -10   4  669.14  84.280   1
   0 -10   4  571.60  78.230   1
   0  10  -4  470.78  70.494   1
   0  10  -4  524.28  76.049   1
   0 -10  -5 1187.65 110.000   1
   0 -10  -5 1012.34  99.218   1
   0  10   5 1011.11  98.148   1
   0  10   5 1024.28  99.959   1
   0 -10  -6 5662.55 263.992   1
   0 -10  -6 5423.86 245.350   1
   0  10   6 5329.21 241.728   1
   0  10   6 5724.27 259.177   1
   0 -10   7  934.16  89.671   1
   0 -10   7 1004.53  84.321   1
   0 -10  -7  871.19 110.411   1
   0 -10  -7  859.26  92.716   1
   0  10   7  851.85 101.687   1
   0  10   7  776.95  92.551  -1
   0  10  -7  995.88  84.115   1
   0  10  -7 1145.68  86.132  -1
   0 -10   8 1077.37  84.156   1
   0 -10   8 1299.59 101.893   1
   0 -10  -8 1119.75 104.362   1
   0  10   8 1197.53 105.638   1
   0  10   8  927.16 121.481   1
   0  10  -8 1354.73  92.469   1
   0  10  -8 1028.39  84.486   1
   0 -10   9  494.24  72.922   1
   0 -10   9  576.54  66.296   1
   0 -10  -9  525.51  86.872  -1
   0 -10  -9  532.92  93.004   1
   0  10   9  845.68  98.189   1
   0  10   9  521.40  82.634   1
   0  10  -9  633.74  69.918   1
   0  10  -9  476.13  60.741   1
   0 -10  10   48.52  49.424   1
   0 -10  10  140.86  60.905   1
   0 -10 -10   99.79  71.975   1
   0  10  10    1.90  69.383   1
   0  10 -10   50.45  46.379   1
   0  10 -10   90.53  51.029   1
   0 -10  11 3062.55 133.086   1
   0 -10 -11 3030.45 167.284   1
   0  10  11 3534.98 181.070   1
   0  10 -11 3177.36 136.173  -1
   0 -10  12 1271.19  59.588   1
   0 -10 -12 1427.57 116.337   1
   0  10  12 1332.92 109.547   1
   0  10 -12 1167.08  57.037   1
   0 -10 -13   63.62  78.560   1
   0 -10 -13  -89.09  77.284   1
   0  10  13  -11.40  76.708   1
   0  10  13   -5.33  70.082   1
   0 -10 -14  491.77  97.654   1
   0 -10 -14  465.02  85.144   1
   0  10  14  426.34  80.247   1
   0  10  14  372.35  95.844   1
   0 -10 -15   68.02  76.625   1
   0  10  15  -51.52  67.078   1
   0 -10 -16   44.90  73.086   1
   0 -10 -16  210.29  95.103   1
   0  10  16   72.14  82.428   1
   0  10  16   65.47  67.325   1
   0 -10 -17   70.21  72.099   1
   0 -10 -17   26.13  88.560   1
   0  10  17   42.84  90.370   1
   0  10  17   24.33  73.169   1
   0 -10 -18  211.15  88.148   1
   0 -10 -18  250.91 100.658   1
   0  10  18  264.16  88.683   1
   0  10  18  179.18  82.593   1
   0 -10 -19  336.54 103.662   1
   0 -10 -19  534.98  88.642   1
   0  10  19  125.35  68.107   1
   0  10  19  352.92  86.461   1
   0 -10 -20   36.07  72.881   1
   0  10  20   92.67  74.856   1
   0 -10 -21 1516.05 140.905   1
   0 -10 -21 1558.02 122.263   1
   0  10  21 1588.48 120.494   1
   0 -10 -22  706.17  94.527   1
   0 -10 -22  555.56 108.683   1
   0  10  22  663.37  94.321   1
   0 -10 -23  990.95 127.037   1
   0 -10 -23 1192.59 111.605   1
   0  10  23 1309.88 113.210   1
   0 -10 -24  212.88  85.062   1
   0  10  24  317.65  88.354   1
   0 -10 -25   90.78  92.181   1
   0  10  25   51.56  86.625   1
   0 -11   0  -63.42  71.728   1
   0 -11   0  -73.37  73.045   1
   0  11   0   -6.34  72.058   1
   0  11   0  -66.13  66.132   1
   0 -11   1 1167.08 104.774   1
   0 -11   1 1030.86  98.148   1
   0 -11  -1 1032.92 102.922   1
   0 -11  -1  949.79  99.465   1
   0  11   1 1059.67 101.646   1
   0  11   1 1063.37 101.481   1
   0  11  -1 1098.76  98.683   1
   0  11  -1 1080.66 103.457   1
   0 -11   2 5946.50 259.218   1
   0 -11   2 5724.27 257.695   1
   0 -11  -2 5288.06 246.996   1
   0  11  -2 5975.30 260.823   1
   0  11  -2 5880.65 254.815   1
   0 -11  -3 1157.20 110.658   1
   0 -11  -3 1242.39 111.852   1
   0  11   3 1058.85 105.391   1
   0  11   3  981.89 102.881   1
   0 -11   4 8707.81 352.016   1
   0 -11   4 8209.87 344.403   1
   0  11   4 8123.45 339.053   1
   0  11   4 8732.50 366.090   1
   0  11  -4 8362.13 343.621   1
   0  11  -4 8654.31 350.493   1
   0 -11   5 3160.49 162.099   1
   0 -11  -5 3167.08 170.494   1
   0  11   5 2858.43 159.383   1
   0  11  -5 3297.12 164.650   1
   0 -11   6  101.23  65.720   1
   0 -11   6  229.79  79.835   1
   0 -11  -6   43.33  73.621   1
   0 -11  -6   51.85  84.074   1
   0  11   6  118.15  72.593   1
   0  11   6   86.54  82.963   1
   0  11  -6  131.23  64.156   1
   0  11  -6  166.30  65.144   1
   0 -11   7  556.38  78.930   1
   0 -11   7  476.95  87.078   1
   0 -11  -7  295.93  94.856   1
   0 -11  -7  291.69  80.288   1
   0  11  -7  797.12  85.885  -1
   0  11  -7  581.07  76.461   1
   0 -11   8 1070.37  99.753   1
   0 -11  -8  796.71 105.679   1
   0 -11  -8  689.30  96.255   1
   0  11   8  751.85  93.539   1
   0  11   8  765.02  96.955   1
   0  11  -8  892.18  86.913   1
   0 -11   9  175.80  61.769   1
   0 -11   9  212.84  67.737   1
   0 -11  -9  338.39  85.720   1
   0 -11  -9  296.58  85.473   1
   0  11   9  297.98  84.115   1
   0  11   9  261.98  79.712   1
   0  11  -9  199.09  61.893   1
   0  11  -9  126.09  57.942   1
   0 -11  10 4135.80 181.358   1
   0 -11  10 4292.18 193.580   1
   0 -11 -10 4201.64 212.757   1
   0 -11 -10 4255.14 213.333   1
   0  11  10 4086.83 208.765   1
   0  11  10 4051.03 204.897   1
   0  11 -10 4325.10 185.062  -1
   0  11 -10 4230.45 185.885   1
   0 -11  11  397.12  56.749   1
   0 -11  11  512.35  67.448   1
   0 -11 -11  364.86  90.247   1
   0  11  11  448.15  87.572   1
   0  11 -11  456.38  56.255  -1
   0  11 -11  448.15  55.103   1
   0 -11  12  698.35  54.444   1
   0 -11 -12  749.79  98.354   1
   0  11  12  945.68  99.712   1
   0  11 -12  748.97  53.292   1
   0  11 -12  808.23  58.560   1
   0 -11 -13  495.47  84.938   1
   0  11  13  472.02  82.881   1
   0 -11 -14   57.08  75.473   1
   0 -11 -14 -119.30  82.387   1
   0  11  14  -53.09  77.942   1
   0  11  14  167.98  71.440   1
   0 -11 -15  243.21  80.700   1
   0 -11 -15  430.45  95.597   1
   0  11  15  375.39  98.765   1
   0  11  15  465.43  85.391   1
   0 -11 -16  452.67  98.148   1
   0 -11 -16  499.18  88.807   1
   0  11  16  474.07  86.996   1
   0  11  16  523.87  94.280   1
   0 -11 -17  587.24  94.362   1
   0 -11 -17  587.65 111.769   1
   0  11  17  711.93 100.082   1
   0  11  17  755.14  97.737   1
   0 -11 -18   33.07  73.539   1
   0  11  18   28.48  78.765   1
   0 -11 -19 1586.83 147.572   1
   0 -11 -19 1368.31 119.259   1
   0  11  19 1507.41 115.020   1
   0 -11 -20  102.39  78.971   1
   0 -11 -20  189.26 101.605   1
   0  11  20  101.11  78.436   1
   0 -11 -21  704.11 100.206   1
   0 -11 -21  800.41 117.819   1
   0  11  21  722.22 100.370   1
   0 -11 -22   42.76  74.732   1
   0  11  22  -31.05  72.798   1
   0 -11 -23    5.58  85.267   1
   0  11  23  124.69  78.395   1
   0 -12   0  19403. 748.559   1
   0 -12   0  19169. 737.448   1
   0  12   0  20679. 790.534  -1
   0  12   0  20247. 772.839   1
   0 -12   1  820.16 100.247   1
   0 -12  -1  604.53  92.922   1
   0 -12  -1  974.07 107.325   1
   0  12   1  827.98 100.988   1
   0  12   1  569.14  90.288   1
   0  12  -1  725.93  94.650   1
   0 -12   2 6613.16 291.893   1
   0 -12   2 6794.23 294.403   1
   0 -12  -2 6604.93 289.753   1
   0 -12  -2 6238.68 284.691   1
   0  12   2 6576.13 294.115   1
   0  12   2 6703.70 291.481   1
   0  12  -2 6666.66 287.901   1
   0  12  -2 6786.00 295.473   1
   0 -12   3  119.22  71.687   1
   0 -12   3  138.23  81.687   1
   0 -12  -3  122.14  76.379   1
   0  12   3  175.10  76.667   1
   0  12  -3  142.88  70.453   1
   0  12  -3  134.49  70.000   1
   0 -12  -4   40.63  80.411   1
   0 -12  -4  159.92  87.613   1
   0  12  -4  789.30 101.893   1
   0  12  -4  604.11  88.889   1
   0 -12   5  301.93  83.416   1
   0 -12   5  347.49  75.350   1
   0 -12  -5  263.70  80.288   1
   0 -12  -5  119.01  87.202   1
   0  12   5  -13.24  83.951   1
   0  12   5  165.72  75.761   1
   0  12  -5  327.78  73.292   1
   0  12  -5  287.65  75.967   1
   0 -12   6  958.85  93.539   1
   0 -12   6 1156.79 110.123   1
   0 -12  -6 1016.46 113.786   1
   0 -12  -6 1039.09 109.177   1
   0  12   6  906.17  97.119   1
   0  12   6  793.83 101.605   1
   0  12  -6 1144.44  99.465   1
   0 -12   7 1583.13 111.852   1
   0 -12  -7 1805.76 133.662   1
   0 -12  -7 1698.76 137.654   1
   0  12   7 1645.27 123.457   1
   0  12   7 1564.61 126.132   1
   0  12  -7 1595.47 105.555   1
   0 -12   8  608.64  80.658   1
   0 -12   8  612.76  86.831   1
   0 -12  -8  637.86  98.642   1
   0  12   8  514.40  88.313   1
   0  12  -8  601.65  71.975   1
   0  12  -8  671.60  82.016   1
   0 -12   9   81.44  76.214   1
   0 -12  -9   81.60  84.486   1
   0 -12  -9  190.78  88.724   1
   0  12   9   57.37  82.263   1
   0  12   9   85.60  73.786   1
   0  12  -9  -86.63  64.115   1
   0  12  -9  -37.31  56.872   1
   0 -12  10  138.93  62.058   1
   0 -12  10  121.81  73.580   1
   0 -12 -10  239.67  89.341   1
   0 -12 -10  184.44  79.053   1
   0  12  10  -43.21  90.165   1
   0  12  10   50.66  69.876   1
   0  12 -10   29.26  59.177   1
   0  12 -10  119.96  53.045   1
   0 -12  11 2846.50 139.341   1
   0 -12  11 2704.94 138.477   1
   0 -12 -11 2988.89 167.078   1
   0  12  11 2940.74 161.358   1
   0  12 -11 2646.09 131.481   1
   0  12 -11 2503.29 128.806   1
   0 -12  12 2931.27 133.539   1
   0 -12 -12 3167.08 171.193   1
   0  12  12 2949.38 160.247   1
   0  12 -12 3271.60 146.996   1
   0  12 -12 2939.50 132.510   1
   0 -12 -13  451.44  88.313   1
   0  12  13  408.11  83.004   1
   0 -12 -14   80.00 100.206   1
   0 -12 -14 -105.27  77.654   1
   0  12  14  -33.46  80.864   1
   0 -12 -15  -37.28  81.317   1
   0 -12 -15  -92.84  93.827   1
   0  12  15   58.23  74.568   1
   0  12  15    7.82  75.473   1
   0 -12 -16   61.44  99.506   1
   0 -12 -16  -44.44  74.815   1
   0  12  16    9.27  73.169   1
   0 -12 -17   32.67  72.551   1
   0 -12 -17   68.23  91.358   1
   0  12  17  -58.44  74.856   1
   0 -12 -18   70.25  76.420   1
   0 -12 -18  -48.64  86.584  -1
   0  12  18  147.78  77.366   1
   0 -12 -19 1822.63 146.255   1
   0 -12 -20  139.38  77.531  -1
   0  12  20  259.55  80.864   1
   0 -12 -21  437.45  88.354   1
   0  12  21  461.73  89.424   1
   0  12  22  782.72 116.378   1
   0 -13   0  -18.79  72.963   1
   0  13   0  105.76  72.016   1
   0 -13   1 1015.64 110.123   1
   0 -13   1 1076.13 103.786   1
   0 -13  -1  897.12 101.029   1
   0 -13  -1  923.46 111.317   1
   0  13   1 1091.36 113.416   1
   0  13   1  971.60  98.230   1
   0  13  -1 1033.33 109.300   1
   0  13  -1  915.23  94.444   1
   0 -13   2 4831.27 237.160   1
   0 -13   2 4572.01 219.218  -1
   0 -13  -2 4201.64 213.827   1
   0 -13  -2 4036.21 200.617   1
   0  13   2 4563.78 225.514   1
   0  13   2 4014.81 195.720   1
   0  13  -2 4522.63 215.638   1
   0  13  -2 4386.83 215.720   1
   0 -13  -3  648.97  93.580   1
   0 -13  -3  744.03 103.169  -1
   0  13   3  720.58  92.716   1
   0  13   3  725.51 105.967   1
   0  13  -3  932.51 102.839   1
   0 -13   4 3312.75 176.255   1
   0 -13   4 3620.98 191.029   1
   0 -13  -4 3520.98 186.708   1
   0 -13  -4 3539.50 190.617   1
   0  13   4 3211.11 174.362   1
   0  13   4 3607.40 193.086   1
   0  13  -4 3341.97 172.592   1
   0  13  -4 3311.93 175.473   1
   0 -13   5   -6.95  70.700   1
   0 -13   5  140.08  78.601   1
   0 -13  -5   27.02  79.712   1
   0 -13  -5   69.30  78.477   1
   0  13  -5  120.70  63.745   1
   0  13  -5  154.24  73.621   1
   0 -13   6  642.80  98.806   1
   0 -13   6  519.34  86.337   1
   0 -13  -6  683.54 100.946   1
   0  13   6  561.32  99.259   1
   0  13  -6  699.18  89.753   1
   0  13  -6  662.55  82.675   1
   0 -13   7  202.88  73.992   1
   0 -13   7   46.38  76.914   1
   0  13   7  -57.00  73.498   1
   0  13   7   28.22  85.350   1
   0  13  -7   59.63  75.432  -1
   0  13  -7   73.25  63.251   1
   0 -13   8  159.92  77.284   1
   0 -13  -8  197.45  84.403   1
   0 -13  -8   60.16  90.165   1
   0  13   8   43.83  74.321   1
   0  13   8  200.45  91.317   1
   0  13  -8  120.74  63.745   1
   0  13  -8  106.09  73.992   1
   0 -13   9  100.12  79.671   1
   0 -13   9   10.35  66.625   1
   0 -13  -9  236.30  93.333   1
   0 -13  -9   79.34  76.584   1
   0  13   9   93.83  71.276   1
   0  13   9    0.90  93.086   1
   0  13  -9   13.86  62.675  -1
   0  13  -9  175.19  74.815   1
   0 -13  10 2009.87 132.057   1
   0 -13  10 2174.48 133.415   1
   0 -13 -10 2232.92 155.185   1
   0 -13 -10 2439.50 152.304  -1
   0  13  10 2251.44 149.918   1
   0  13  10 2430.04 146.296   1
   0  13 -10 2470.37 144.197   1
   0  13 -10 2194.65 126.337   1
   0 -13  11   41.69  69.712   1
   0 -13  11   97.74  65.802   1
   0 -13 -11 -180.95  89.218   1
   0 -13 -11  -14.59  76.872   1
   0  13  11  -55.02  80.576   1
   0  13  11   46.13  71.111   1
   0  13 -11   64.73  60.494   1
   0  13 -11  -20.26  60.864  -1
   0 -13  12   37.13  60.329   1
   0 -13  12   21.07  57.860   1
   0 -13 -12   47.37  97.778   1
   0 -13 -12   -0.47  83.580   1
   0  13  12  -79.30  81.852   1
   0  13  12  -64.44  74.156   1
   0  13 -12  104.65  54.156   1
   0  13 -12  -30.11  57.407   1
   0 -13  13  663.37  49.918   1
   0 -13 -13  807.41 105.309   1
   0  13  13  699.59  95.967   1
   0  13 -13  629.22  50.206   1
   0  13 -13  700.00  53.210   1
   0 -13 -14  336.75  87.037   1
   0  13  14  397.53  82.757  -1
   0 -13 -15  203.17  81.358   1
   0  13  15  302.76  78.477   1
   0  13  16   29.93  78.189   1
   0 -13 -17   27.64  84.815   1
   0 -13 -18  288.27  79.671   1
   0 -13 -18  154.36  94.156   1
   0  13  18  174.90  79.300   1
   0 -13 -19  393.21  87.654   1
   0  13  19  398.44  93.827   1
   0 -13 -20   49.55  86.090   1
   0  13  20  -31.19  77.901   1
   0 -14   0  668.31 103.127   1
   0 -14   0  442.80  89.506   1
   0  14   0  468.72  79.588   1
   0  14   0  443.21  95.267   1
   0 -14   1  145.51  88.189  -1
   0 -14   1  258.93  81.687   1
   0 -14  -1  226.91  81.811   1
   0 -14  -1  266.79  88.395   1
   0  14   1  205.60  89.630   1
   0  14   1   78.97  70.370   1
   0  14  -1  191.60  86.790   1
   0  14  -1  243.17  70.741   1
   0 -14   2  235.06  78.724   1
   0 -14  -2  214.49  83.210   1
   0 -14  -2  104.90  84.033   1
   0  14   2   84.28  72.757   1
   0  14   2  151.23  86.708   1
   0  14  -2  -40.11  83.909   1
   0  14  -2   79.46  69.012   1
   0 -14   3 2715.64 159.465   1
   0 -14   3 2747.73 169.876   1
   0 -14  -3 2367.90 158.601   1
   0  14   3 2785.59 170.987   1
   0  14  -3 2562.14 148.848   1
   0  14  -3 2348.15 160.658   1
   0 -14   4  280.91  84.444   1
   0 -14   4   86.58  91.111   1
   0 -14  -4  151.07  81.152   1
   0 -14  -4   36.71  83.621  -1
   0  14   4  274.28  93.045   1
   0  14   4  117.82  79.712  -1
   0  14  -4  119.88  84.691   1
   0  14  -4  220.37  70.658   1
   0 -14   5 4076.54 209.547   1
   0 -14  -5 4267.49 220.082   1
   0 -14  -5 4271.60 214.650   1
   0  14   5 4423.86 215.473   1
   0  14   5 4679.01 235.679   1
   0  14  -5 3928.80 200.535   1
   0  14  -5 4320.98 209.094  -1
   0 -14   6 2175.31 150.082   1
   0 -14   6 1903.70 140.370   1
   0 -14  -6 1844.44 133.621   1
   0  14   6 1657.61 124.691   1
   0  14  -6 2038.68 134.527   1
   0  14  -6 1571.19 123.621   1
   0 -14   7  685.18 100.165   1
   0 -14   7  699.18 100.905   1
   0 -14  -7  813.17 109.630   1
   0 -14  -7  752.26  96.996   1
   0  14   7  743.62 115.350   1
   0  14   7  632.92  90.741   1
   0  14  -7  808.23  90.000   1
   0  14  -7  838.68 100.123   1
   0 -14   8  433.33  91.152   1
   0 -14   8  447.74  89.712   1
   0 -14  -8  346.46  87.654   1
   0 -14  -8  299.67  90.329   1
   0  14   8  398.93  83.909   1
   0  14   8  375.18  95.103   1
   0 -14   9   15.49  85.432   1
   0 -14   9  145.80  78.765   1
   0 -14  -9  -44.40  90.494   1
   0 -14  -9   13.90  84.115   1
   0  14   9  -52.80  87.490   1
   0  14   9  -26.89  77.613   1
   0  14  -9  130.37  73.621   1
   0  14  -9   36.27  77.366   1
   0 -14  10 2756.79 160.617  -1
   0 -14  10 3080.24 169.012   1
   0 -14 -10 3036.21 179.753   1
   0  14  10 2936.62 170.494   1
   0  14 -10 2779.01 148.477   1
   0 -14  11  424.28  93.992   1
   0 -14 -11  410.74  97.078   1
   0  14  11  586.42  95.720   1
   0  14  11  622.63  99.424   1
   0  14 -11  468.72  77.037   1
   0  14 -11  536.21  85.432   1
   0 -14  12   89.55  63.292   1
   0 -14  12   50.41  70.494   1
   0 -14 -12   -6.75  79.506   1
   0  14  12   57.65  72.798   1
   0  14 -12   82.59  58.436   1
   0  14 -12   48.77  68.107   1
   0 -14  13  522.22  56.996   1
   0 -14  13  589.30  56.502   1
   0 -14 -13  715.64  99.588   1
   0  14  13  912.34 108.930   1
   0  14  13  688.07  93.374   1
   0  14 -13  609.05  58.930   1
   0 -14 -14  328.89  87.983   1
   0  14  14  512.76  88.683   1
   0 -14 -16   75.56  79.012   1
   0  14  16  165.93  79.506   1
   0 -14 -17   99.46  83.333   1
   0  14  17  115.23  78.518   1
   0 -14 -18   25.30  92.140   1
   0  14  18  196.87  89.712   1
   0 -15   0   -7.25  85.020   1
   0 -15   0   -0.30  82.593   1
   0  15   0   11.42  80.000   1
   0 -15   1  155.68  86.502   1
   0 -15   1  122.14  85.885   1
   0 -15  -1   84.03  85.309   1
   0 -15  -1  -46.01  82.798   1
   0  15   1  102.51  72.634   1
   0  15   1   82.14  83.951   1
   0  15  -1   74.49  75.432   1
   0  15  -1   23.98  81.070   1
   0 -15   2  -33.70  81.276  -1
   0 -15   2  170.45  88.066   1
   0 -15  -2  243.17  86.255   1
   0 -15  -2   32.49  84.979   1
   0  15   2   32.42  71.893   1
   0  15   2  140.82  85.432   1
   0  15  -2  192.02  77.983   1
   0  15  -2  156.34  86.461   1
   0 -15   3  791.36 107.695   1
   0 -15   3  998.76 107.366   1
   0 -15  -3  867.08 105.555   1
   0  15   3  965.02 103.868   1
   0  15  -3  884.77  98.395   1
   0  15  -3  832.51 103.621   1
   0 -15   4  445.27  93.169  -1
   0 -15   4  402.51  96.296   1
   0 -15  -4  437.86  90.123   1
   0 -15  -4  459.26  98.642   1
   0  15   4  409.63  82.469   1
   0  15   4  480.25  99.918   1
   0  15  -4  682.30  92.922   1
   0  15  -4  468.31  92.839   1
   0 -15   5 1996.71 147.490   1
   0 -15  -5 2121.40 147.078  -1
   0 -15  -5 2101.64 144.280   1
   0  15   5 2202.47 141.481  -1
   0  15   5 2443.21 158.313   1
   0  15  -5 2466.25 148.189   1
   0 -15   6 1456.79 126.255   1
   0 -15   6 1417.69 125.432   1
   0 -15  -6 1560.90 128.066   1
   0 -15  -6 1510.29 128.601   1
   0  15   6 1505.35 122.140   1
   0  15   6 1438.27 126.461   1
   0  15  -6 1365.84 123.704   1
   0  15  -6 1423.87 123.457   1
   0 -15   7  125.84  79.918   1
   0 -15  -7   97.37  83.251   1
   0 -15  -7  134.12  87.654   1
   0  15   7  159.09  86.584   1
   0  15   7  -23.55  77.037   1
   0  15  -7  222.80  84.074   1
   0  15  -7   80.82  74.568   1
   0 -15   8  271.52  93.539   1
   0 -15   8  156.79  82.551   1
   0 -15  -8   57.65  89.630   1
   0 -15  -8  296.67  87.860   1
   0  15   8  133.33  87.572   1
   0  15   8   27.40  82.222   1
   0  15  -8    6.13  79.630   1
   0  15  -8   82.72  77.531   1
   0 -15   9  761.73 102.140   1
   0 -15   9  736.62 106.708   1
   0 -15  -9  714.81 100.823   1
   0  15   9  642.80 111.399   1
   0  15   9  678.60  94.403   1
   0  15  -9  765.02  92.181   1
   0  15  -9  685.18  99.218   1
   0 -15  10   -3.35  83.292   1
   0 -15  10   29.15  81.440   1
   0 -15 -10    2.86  85.885   1
   0  15  10  -52.43  92.304   1
   0  15  10  -34.58  77.078   1
   0  15 -10   65.97  81.605   1
   0  15 -10   12.70  74.979   1
   0 -15  11   64.61  82.881   1
   0 -15  11   67.45  79.218   1
   0 -15 -11   26.82  81.893   1
   0  15  11  -30.07  75.391   1
   0  15  11   86.79  90.988   1
   0  15 -11  105.19  75.926   1
   0  15 -11  114.90  70.988   1
   0 -15  12  -13.25  75.103   1
   0 -15  12  -35.40  62.593   1
   0 -15 -12  -93.21  83.251   1
   0  15  12  -15.32  76.914   1
   0  15  12   34.08  86.090   1
   0  15 -12  110.53  72.263   1
   0 -15  13  -20.33  47.654   1
   0  15  13 -179.51  86.667   1
   0  15 -13   33.06  66.008  -1
   0  15 -13   14.56  62.263   1
   0 -15 -14  201.32  85.391   1
   0 -15 -15   56.58  79.465   1
   0  15  15  168.35  80.123   1
   0 -15 -16  100.78  89.012   1
   0  15  16   15.33  84.362   1
   0 -16   0   48.93  86.543   1
   0  16   0  124.94  76.214   1
   0 -16   1  -19.50  81.399   1
   0 -16   1  -17.20  87.901   1
   0 -16  -1   60.21  89.876   1
   0 -16  -1  -71.81  80.206   1
   0  16   1  -11.84  87.078   1
   0  16   1  -92.59  74.856   1
   0  16  -1 -113.83  84.691   1
   0  16  -1   40.09  75.638   1
   0 -16   2  574.07 101.687   1
   0 -16  -2  871.60 107.078   1
   0 -16  -2  654.73 107.037   1
   0  16   2  652.26  91.564   1
   0  16   2  595.47 102.592   1
   0  16  -2  701.65 106.049   1
   0  16  -2  442.80  95.679   1
   0 -16   3  118.44  98.189   1
   0 -16   3  182.55  93.786   1
   0 -16  -3  403.99  93.909   1
   0 -16  -3  257.32  87.572   1
   0  16   3  364.03  84.527  -1
   0  16   3  243.29  91.769   1
   0  16  -3  231.03  85.638   1
   0  16  -3  314.61  88.807   1
   0 -16   4  879.42 114.485   1
   0 -16   4  807.41 111.111   1
   0 -16  -4 1053.09 114.815   1
   0 -16  -4  918.11 111.852   1
   0  16   4  906.58 112.839   1
   0  16   4 1049.38 108.724   1
   0  16  -4  854.32 112.428   1
   0  16  -4  865.02 118.189   1
   0 -16   5  201.81 103.498  -1
   0 -16   5   93.21  87.078   1
   0 -16  -5  140.00  85.350   1
   0  16   5  236.09  88.807   1
   0  16  -5  182.14  85.309   1
   0  16  -5   18.46  75.021   1
   0 -16   6  222.84  92.716   1
   0 -16   6  374.20  99.383   1
   0 -16  -6  145.72  87.448   1
   0  16   6  151.40  90.741   1
   0  16  -6  422.22  99.095   1
   0  16  -6  432.51  89.753   1
   0 -16   7  179.22  91.564   1
   0 -16  -7  178.93  84.815   1
   0  16   7   28.25  73.210   1
   0  16  -7  267.45  87.078   1
   0 -16   8  960.08 121.852   1
   0 -16   8  895.88 114.979   1
   0 -16  -8 1066.25 108.230   1
   0  16   8 1013.17 113.333   1
   0  16   8 1005.35 102.798   1
   0  16  -8 1057.20 117.202   1
   0  16  -8  958.44 109.218   1
   0 -16   9   42.06  91.523   1
   0 -16   9  246.30  92.798   1
   0 -16  -9  -64.65  78.025   1
   0  16   9   72.14  77.160  -1
   0  16   9 -122.30  90.123   1
   0  16  -9  184.69  87.407   1
   0 -16  10   -2.66  81.687   1
   0 -16  10   86.30  88.560   1
   0 -16 -10   26.55  84.156   1
   0  16 -10   71.32  83.539   1
   0  16 -10  109.51  86.502   1
   0 -16  11  413.17  89.095   1
   0 -16  11  318.93  96.502   1
   0 -16 -11  393.83  89.218   1
   0  16  11  279.18  87.819   1
   0  16  11  408.77 101.317   1
   0  16 -11  271.77  83.457   1
   0  16 -11  458.44  89.218   1
   0 -16  12  342.22  92.304   1
   0  16  12  244.90  80.617   1
   0  16 -12  325.02  91.523   1
   0  16 -12  180.74  86.420   1
   0 -16 -13  153.79  85.103   1
   0  16  13   94.94  82.922   1
   0 -16 -14   24.74  90.658  -1
   0  16  14  240.37  93.004   1
   0 -17   0  -76.30  91.234   1
   0 -17   0  -24.13  89.547   1
   0  17   0   -5.88  82.839   1
   0  17   0 -182.88  77.983   1
   0 -17   1   35.19  92.922   1
   0 -17   1   79.92  85.761   1
   0 -17  -1  -49.46  84.732   1
   0 -17  -1  128.56  92.469   1
   0  17   1  146.21  85.597   1
   0  17   1  143.00  86.337   1
   0  17  -1  130.21  84.609   1
   0  17  -1  170.12  93.580   1
   0 -17   2  185.06 100.288   1
   0 -17   2  250.41  93.457   1
   0 -17  -2  313.37  97.366   1
   0  17   2  237.53  90.905   1
   0 -17   3  150.29  92.346  -1
   0 -17   3  141.03 103.745   1
   0 -17  -3  148.81  89.588   1
   0 -17  -3 -109.09  67.983   1
   0  17   3  170.91  90.370   1
   0  17   3  162.80  79.218   1
   0  17  -3  231.85  86.708   1
   0  17  -3  197.32  96.090   1
   0 -17   4  348.39 102.387   1
   0 -17   4  466.67 110.082   1
   0 -17  -4  346.50  94.115   1
   0  17   4  458.44  91.152   1
   0  17  -4  471.19  99.876   1
   0  17  -4  389.30  93.745   1
   0 -17   5  103.70  95.679   1
   0 -17  -5  -56.38  79.177   1
   0  17   5  -42.18  81.523   1
   0  17   5   89.26  88.436   1
   0  17  -5  -72.80  91.152   1
   0 -17   6   64.65  88.724   1
   0 -17   6   40.31  87.284   1
   0 -17  -6   70.04  82.551   1
   0  17   6  226.05  84.486   1
   0  17   6   48.89  89.835   1
   0  17  -6    0.10  88.518  -1
   0  17  -6  159.14  84.815   1
   0 -17   7  -69.71  90.206   1
   0 -17   7  203.91  89.712   1
   0 -17  -7  -84.61  79.959   1
   0  17   7   18.84  80.535   1
   0  17   7   78.85  75.309   1
   0  17  -7   18.91  90.082   1
   0  17  -7 -150.08  82.428   1
   0 -17   8  146.91  92.634   1
   0 -17   8   67.94  91.152   1
   0 -17  -8   -6.72  91.893   1
   0  17   8   54.57  84.938   1
   0  17   8  -45.02  80.823   1
   0  17  -8   42.80  85.473   1
   0  17  -8   64.12  86.008   1
   0 -17   9  227.12  97.448   1
   0 -17   9  158.60  93.539   1
   0 -17  -9  254.11  85.226   1
   0  17   9  168.97 100.782  -1
   0  17   9  255.14  82.428   1
   0  17  -9  155.88  94.239   1
   0  17  -9  349.75  94.650   1
   0 -17  10   -3.07  96.543   1
   0 -17 -10   33.77  77.448   1
   0  17  10  128.31  75.267   1
   0  17 -10   85.27  93.951   1
   0 -17 -11  198.68  86.461   1
   0  17  11  143.70  87.078   1
   0 -18   0  -59.09  89.341   1
   0  18   0   30.18  93.498   1
   0  18   0  -26.66  90.535   1
   0 -18   1  136.67  89.095   1
   0 -18  -1  158.85  92.634   1
   0  18   1  107.28  89.547   1
   0  18  -1   81.07  93.662   1
   0 -18   2  113.83  88.601   1
   0 -18   2  116.26 100.741   1
   0  18   2  152.35  96.790   1
   0  18   2   30.70  84.033   1
   0  18  -2  151.03  99.753   1
   0  18  -2  140.41  91.111   1
   0 -18   3  288.44 106.461   1
   0 -18   3  520.58 108.436   1
   0 -18  -3  405.39 101.564   1
   0  18   3  313.29  96.955   1
   0  18   3  607.41 100.823   1
   0  18  -3  347.37  98.313   1
   0  18  -3  373.33 101.564   1
   0 -18   4  119.71 100.123   1
   0 -18   4  171.32  97.531   1
   0 -18  -4   25.12  87.983   1
   0  18   4   58.85  85.309   1
   0  18   4  147.70  87.037   1
   0  18  -4  -19.78  86.996   1
   0  18  -4  262.22 100.988   1
   0 -18   5  112.06 104.485   1
   0  18   5  161.69  96.584   1
   0  18   5   71.93  93.951   1
   0  18  -5  231.73 103.786   1
   0 -18   6  -78.56  92.757   1
   0 -18   6   60.78  89.547  -1
   0 -18  -6  136.26  87.901   1
   0  18   6  119.55  82.304   1
   0  18   6  -40.10  96.008   1
   0  18  -6   81.52  88.272  -1
   0  18  -6    0.28  88.395   1
   0 -18   7  194.32  92.016   1
   0 -18  -7   28.79  81.934   1
   0  18   7  -81.93  85.144   1
   0  18  -7  -69.63  93.045   1
   0 -18  -8  -33.90  85.967   1
   0  18   8  -19.81  83.992   1
   0  18  -8  -16.00  95.062   1
   0  18  -8   61.11  93.621   1
   0 -18  -9   32.70  83.827   1
   0 -19   0   84.03  92.798   1
   0  19   0  -77.74  91.440   1
   0  19   0 -186.54  87.037   1
   0 -19   1    7.93  95.062   1
   0 -19  -1   22.91  97.078   1
   0  19   1   89.09  89.753   1
   0  19  -1  -41.81  90.741  -1
   0  19  -1   60.25  87.901   1
   0 -19   2  326.25 105.309   1
   0 -19  -2  290.91 101.687   1
   0  19   2  480.66 107.942   1
   0  19   2  636.21 106.996   1
   0  19  -2  627.16 109.630   1
   0 -19   3   -1.26  95.761   1
   0 -19  -3   79.38  87.531   1
   0  19   3   -9.36  93.786   1
   0  19  -3   36.16  95.309   1
   0  19  -3  136.58 101.687   1
   0 -19   4  211.89  93.086   1
   0 -19  -4    8.04  89.753   1
   0  19   4 -111.15  86.420   1
   0  19  -4   91.60  99.259   1
   0 -19   5  -53.17  96.996   1
   0 -19   5   -4.42  83.210   1
   0  19   5 -100.58  91.440   1
   0  19  -5  -61.52  97.942   1
   0  19  -5   57.82 108.148   1
   0 -19  -6  143.87  97.325   1
   0  19  -6  -14.84 102.592   1
   0  19  -6   71.40 112.757   1
   0 -20   0   63.29 104.403   1
   0  20   0  -11.60  94.774   1
   0 -20   1 -174.07 103.086   1
   0 -20  -1   69.79  98.066   1
   0  20   1  105.60 102.304   1
   0  20  -1   88.85  95.432   1
   0  20  -1  -41.36  97.695   1
   0 -20  -2  144.28 101.852  -1
   0  20   2   16.40 101.276   1
   0  20  -2   97.78  98.107   1
   0  20  -3  110.08 118.271   1
   0  20  -3   59.92 107.202   1
   1   0 -28 1045.27 125.350   1
   1   0 -28  932.10 109.053   1
  -1   0  28  811.52 105.926   1
  -1   0  28  915.64 115.597   1
   1   0 -27   67.20  93.169   1
   1   0 -27  -27.91  80.000   1
  -1   0  27   80.21  87.119   1
   1   0 -26  144.69  94.156   1
  -1   0  26  143.58  86.996   1
   1   0 -25  -16.05  72.263   1
   1   0 -25   82.43  87.037  -1
  -1   0  25  -45.97  73.580   1
  -1   0  25  -40.78  76.996   1
   1   0 -24  206.38  74.650   1
   1   0 -24  345.39  91.852   1
  -1   0  24  150.25  75.021   1
  -1   0  24  214.81  83.416   1
  -1   0  23   47.45  75.844   1
  -1   0  23   -3.70  65.844   1
   1   0 -22  479.01  92.263   1
   1   0 -22  366.01  67.737   1
   1   0 -21  -81.73  72.181   1
   1   0 -21   45.19  57.860   1
  -1   0  21   90.12  74.815   1
  -1   0  21   45.84  56.049   1
   1   0 -20  648.97  74.815   1
  -1   0  20  645.68  73.868   1
   1   0 -19  -57.00  55.391   1
   1   0 -19   70.91  71.852   1
  -1   0  19  -31.75  65.103   1
  -1   0  19   12.54  58.724   1
   1   0 -18 1194.65  90.123   1
   1   0 -18 1058.02  96.913   1
  -1   0  18 1007.41  89.712   1
  -1   0  18  913.17  77.531   1
   1   0 -17   50.45  53.292   1
   1   0 -17   65.51  64.403   1
  -1   0  17 -114.77  60.700   1
  -1   0  17   53.95  52.469   1
   1   0 -16  149.51  63.128   1
  -1   0  16   88.07  58.765   1
   1   0 -15    7.66  57.119   1
   1   0 -15   42.72  49.259   1
  -1   0  15   83.74  47.942   1
  -1   0  15  -48.31  51.564   1
   1   0 -14 1574.48  91.276   1
   1   0 -14 1737.45 101.440  -1
  -1   0  14 1677.78  93.251   1
  -1   0  14 1780.66  99.630   1
   1   0 -13   26.35  42.181   1
   1   0 -13  -36.98  47.037   1
  -1   0  13   -5.49  45.597  -1
  -1   0  13   -1.21  41.646   1
   1   0 -12  12358. 466.255   1
   1   0 -12  12663. 481.893   1
  -1   0  12  12897. 486.008   1
  -1   0  12  12584. 473.662   1
  -1   0  11  -37.95  38.778   1
  -1   0  11   37.86  37.477   1
   1   0 -10  17856. 659.670   1
   1   0 -10  18753. 695.884   1
  -1   0  10  18432. 680.658   1
  -1   0  10  17617. 652.263   1
   1   0  -9   24.61  36.049  -1
  -1   0   9  -46.34  39.663   1
   1   0  -8 7378.59 280.576   1
   1   0  -8 7259.25 279.506   1
  -1   0   8 7374.48 281.852   1
  -1   0   8 7181.06 274.815   1
   1   0  -7   38.04  37.222   1
   1   0  -7   50.00  33.996   1
  -1   0   7    7.31  33.181   1
  -1   0   7   13.45  35.132   1
   1   0  -6 149218. 5382.71   1
   1   0  -6 152757. 5510.28   1
  -1   0   6 147325. 5312.75   1
  -1   0   6 151399. 5460.90   1
   1   0  -5    3.42  30.321   1
   1   0  -5   34.12  34.568   1
  -1   0   5   -4.85  32.387   1
  -1   0   5   10.53  29.321   1
   1   0  -4 449382.  16185.   1
  -1   0   4 420987.  15165.   1
   1   0  -3   56.79  28.383   1
   1   0  -3   16.45  22.909   1
  -1   0   3   38.50  27.465   1
  -1   0   3    9.78  22.975   1
   1   0  -2  13346. 486.419   1
   1   0  -2  12868. 467.489   1
  -1   0   2  13152. 479.012   1
  -1   0   2  12774. 464.197   1
   1   0  -1   -3.10  11.473   1
  -1   0   1   17.63  12.737   1
  -1   0   1   12.78  15.667   1
   1   0   0 129465. 4662.55   1
   1   0   0 136667. 4921.81   1
  -1   0   0 132469. 4769.54   1
  -1   0   0 125350. 4518.51   1
   1   0   1   12.48  13.551   1
   1   0   1   -2.72  11.946   1
  -1   0  -1   29.04  11.025   1
  -1   0  -1  -19.75  13.008   1
   1   0   2 120206. 4333.33   1
  -1   0  -2 114444. 4127.57   1
   1   0   3   59.01  29.732  -1
   1   0   3   36.91  26.716   1
  -1   0  -3   56.91  28.514   1
  -1   0  -3   36.65  28.531   1
   1   0   4 183045. 6596.70   1
   1   0   4 197736. 7127.57   1
  -1   0  -4 180864. 6518.51   1
  -1   0  -4 200288. 7218.10   1
   1   0   5   14.60  32.593   1
   1   0   5  -23.44  29.663   1
  -1   0  -5   46.67  30.169   1
  -1   0  -5   10.24  32.103   1
   1   0   6  383.33  38.877   1
   1   0   6  317.45  41.193   1
  -1   0  -6  327.53  37.650   1
  -1   0  -6  257.49  39.807   1
   1   0   7   29.67  31.481   1
  -1   0  -7   19.86  33.193   1
   1   0   8  72839. 2638.68   1
   1   0   8  73169. 2648.15   1
  -1   0  -8  72593. 2625.51   1
  -1   0  -8  73457. 2660.08   1
   1   0   9   22.79  44.033   1
   1   0   9   -4.49  35.272   1
  -1   0  -9  -14.50  34.239   1
  -1   0  -9  -43.50  42.181   1
   1   0  10 2734.98 121.276   1
   1   0  10 2690.53 125.555   1
  -1   0 -10 2577.78 123.374   1
  -1   0 -10 2617.28 117.448   1
   1   0  11   14.46  44.856   1
   1   0  11  -21.57  37.481   1
  -1   0 -11   48.19  40.000   1
  -1   0 -11    3.55  50.864   1
   1   0  12 1855.55  95.226   1
   1   0  12 1995.06 107.901   1
  -1   0 -12 2044.85 102.634   1
   1   0  13  -21.23  41.605   1
   1   0  13   42.88  48.272   1
  -1   0 -13  -29.71  41.728   1
  -1   0 -13   47.86  51.934   1
   1   0  14  321.03  63.868   1
  -1   0 -14  125.35  59.876   1
   1   0  15  -30.40  58.189   1
   1   0  15  -37.86  46.214   1
  -1   0 -15   24.73  49.012   1
  -1   0 -15  -30.06  62.099  -1
   1   0  16  17934. 680.658   1
   1   0  16  17761. 665.843   1
  -1   0 -16  16926. 646.090   1
  -1   0 -16  17938. 672.839   1
   1   0  17   27.54  52.922   1
  -1   0 -17  -91.23  51.029   1
   1   0  18 2507.82 142.263   1
   1   0  18 2851.44 139.547   1
  -1   0 -18 2949.79 157.778   1
  -1   0 -18 2738.68 135.432   1
   1   0  19   -6.61  68.518   1
   1   0  19  -30.23  55.391   1
  -1   0 -19   93.09  72.222   1
  -1   0 -19  -36.55  53.786   1
   1   0  20  111.28  60.700   1
   1   0  20   36.05  71.070   1
  -1   0 -20   -4.69  73.251   1
  -1   0 -20   49.79  60.370   1
   1   0  21  -39.40  60.905   1
   1   0  21  241.40  80.411   1
  -1   0 -21   83.70  79.876   1
  -1   0 -21   41.48  61.975   1
   1   0  22  -23.04  69.341   1
   1   0  22   81.03  79.671   1
  -1   0 -22  -63.83  77.448   1
  -1   0 -22   -2.28  67.901  -1
   1   0  23  -94.94  76.625   1
  -1   0 -23 -114.65  83.745   1
   1   0  24  425.51  85.267   1
   1   0  24  368.02  88.025  -1
  -1   0 -24  389.71  82.510   1
  -1   0 -24  655.97 105.391   1
   1   0  25  -21.05  85.679   1
   1   0  25  -57.04  71.523   1
  -1   0 -25   47.33  91.975   1
  -1   0 -25   -6.14  74.815   1
   1   0  26  231.36  79.465   1
  -1   0 -26  383.04  89.424   1
   1   0  27   57.98  77.983   1
   1   0  27  -24.34  85.020   1
  -1   0 -27  182.76  96.502   1
  -1   0 -27  -91.85  81.317   1
  -1   0 -28 1209.88 123.292   1
  -1   0 -28 1204.53 137.695   1
   1  -1 -28   77.57  93.662   1
   1  -1 -28  -34.60  87.284   1
   1   1 -28   -8.11  93.457   1
   1   1 -28  -41.01  88.601   1
  -1   1  28  -68.77  90.165   1
  -1   1  28   19.29  80.782   1
   1  -1 -27  700.00  95.226   1
   1  -1 -27  811.11 114.321  -1
  -1  -1  27  684.36  94.362   1
  -1  -1  27  776.13  89.835  -1
   1   1 -27  711.52  94.321   1
   1   1 -27  655.97 105.103   1
  -1   1  27  637.04  96.625   1
  -1   1  27  710.70 110.082  -1
   1  -1 -26   52.92  76.337  -1
  -1  -1  26   32.66  68.272   1
  -1  -1  26  -10.65  74.033   1
   1   1 -26  -83.37  85.926   1
   1   1 -26  -11.83  76.420   1
  -1   1  26   18.98  74.774  -1
   1  -1 -25 1524.69 133.827   1
   1  -1 -25 1420.57 114.568   1
  -1  -1  25 1627.16 123.169   1
  -1  -1  25 1444.03 105.679   1
   1   1 -25 1745.68 132.140   1
   1   1 -25 1404.11 108.354   1
  -1   1  25 1336.62 122.057   1
  -1   1  25 1341.56 113.539   1
   1  -1 -24   50.95  73.662   1
   1  -1 -24  -22.98  90.741   1
  -1  -1  24   22.46  74.486   1
  -1  -1  24   51.07  68.066   1
   1   1 -24  113.46  79.753   1
   1   1 -24  123.25  69.630  -1
  -1   1  24   13.15  81.193   1
  -1   1  24  155.76  73.086   1
   1  -1 -23  545.68  99.465   1
  -1  -1  23  632.92  79.547   1
   1   1 -23  494.65  78.313   1
  -1   1  23  572.84  94.197  -1
   1  -1 -22   50.53  76.461   1
   1  -1 -22  201.11  70.535   1
  -1  -1  22  108.52  61.193   1
  -1  -1  22   53.66  72.881   1
   1   1 -22  160.86  65.432   1
   1   1 -22   68.56  78.354   1
  -1   1  22  153.74  70.453   1
  -1   1  22   92.76  78.560   1
   1  -1 -21  113.87  67.572   1
   1  -1 -21   88.31  75.926   1
  -1  -1  21   15.86  76.584   1
  -1  -1  21   60.45  56.337  -1
   1   1 -21   41.28  73.539   1
   1   1 -21  100.29  56.625   1
  -1   1  21   31.54  65.103   1
  -1   1  21  -35.16  71.687   1
   1  -1 -20  272.18  66.543   1
   1  -1 -20  330.58  82.222   1
  -1  -1  20  304.49  56.831   1
  -1  -1  20  344.86  72.881   1
   1   1 -20  186.46  57.531   1
   1   1 -20  312.84  76.872   1
  -1   1  20  377.74  71.317   1
  -1   1  20  245.18  74.115   1
   1  -1 -19 3212.75 170.164   1
   1  -1 -19 2957.20 151.193   1
  -1  -1  19 3190.12 158.601   1
   1   1 -19 3084.77 157.654   1
  -1   1  19 2962.96 157.819   1
  -1   1  19 2730.04 142.634   1
   1  -1 -18 1030.04  86.543   1
   1  -1 -18 1027.98 100.206   1
  -1  -1  18  924.69  75.021   1
   1   1 -18 1139.92  94.856   1
  -1   1  18  940.33  97.448   1
  -1   1  18  867.49  81.358   1
   1  -1 -17 3115.22 154.815   1
  -1  -1  17 3069.96 140.288   1
  -1  -1  17 2992.59 145.226   1
   1   1 -17 3001.64 148.683   1
   1   1 -17 3153.91 144.815   1
  -1   1  17 3220.16 156.378   1
   1  -1 -16 8851.84 352.798   1
   1  -1 -16 8802.46 357.037   1
  -1  -1  16 9251.02 361.605   1
  -1  -1  16 8905.34 343.621   1
   1   1 -16 8699.58 338.477   1
   1   1 -16 9481.47 373.004   1
  -1   1  16 8839.50 351.522   1
  -1   1  16 9102.87 364.238   1
   1  -1 -15 5884.77 252.963   1
   1  -1 -15 6016.46 250.864   1
  -1  -1  15 6267.48 249.547   1
  -1  -1  15 5876.54 239.341   1
   1   1 -15 5901.23 244.238   1
   1   1 -15 6271.60 251.111   1
  -1   1  15 6061.72 254.403   1
  -1   1  15 5736.62 239.506   1
   1  -1 -14 4522.63 201.440   1
  -1  -1  14 4333.33 177.695   1
  -1  -1  14 4465.02 186.666   1
   1   1 -14 4345.67 186.831   1
   1   1 -14 4316.87 179.629   1
  -1   1  14 4530.86 197.078   1
   1  -1 -13  10235. 395.802   1
   1  -1 -13  10251. 400.987   1
  -1  -1  13 9777.77 372.140   1
  -1  -1  13 9823.04 371.481   1
   1   1 -13 9925.92 375.967   1
   1   1 -13  10235. 392.675   1
  -1   1  13 9765.42 379.382   1
  -1   1  13 9921.80 384.938   1
   1  -1 -12  18605. 700.822   1
   1  -1 -12  19136. 717.695   1
  -1  -1  12  17276. 639.094   1
  -1  -1  12  18292. 674.073   1
   1   1 -12  17506. 645.678   1
   1   1 -12  18259. 677.366   1
  -1   1  12  18045. 673.250   1
  -1   1  12  17379. 649.382   1
   1  -1 -11 7316.87 292.469   1
   1  -1 -11 6835.38 270.082   1
  -1  -1  11 6695.47 256.913   1
   1   1 -11 6658.43 256.420  -1
  -1   1  11 7502.05 295.308  -1
  -1   1  11 7144.03 282.140   1
   1  -1 -10  338.31  54.280   1
   1  -1 -10  355.27  48.724   1
  -1  -1  10  437.45  42.922   1
  -1  -1  10  441.56  41.440   1
  -1   1  10  435.39  56.914   1
  -1   1  10  349.42  52.346   1
  -1  -1   9  35741. 1298.35   1
  -1  -1   9  38391. 1393.83   1
   1   1  -9  37074. 1348.56   1
   1   1  -9  41728. 1514.40   1
  -1   1   9  41852. 1525.51   1
   1  -1  -8  -12.88  40.930   1
   1  -1  -8  -32.32  42.304   1
  -1  -1   8   35.71  31.819   1
  -1  -1   8   22.01  30.576   1
   1   1  -8  -23.05  29.370  -1
   1   1  -8   13.06  32.745   1
  -1   1   8   59.34  40.235  -1
  -1   1   8   11.44  40.658   1
   1  -1  -7 1172.84  67.407   1
  -1  -1   7  965.02  51.029   1
   1   1  -7  866.67  50.576   1
  -1   1   7 1026.75  65.761   1
   1   1  -6  10399. 382.839   1
  -1   1   6  11753. 439.917   1
   1  -1  -5  29325. 1069.96   1
  -1  -1   5  25852. 936.625   1
  -1  -1   5  26128. 945.678   1
   1   1  -5  25667. 929.217   1
   1   1  -5  25387. 920.164   1
   1  -1  -4  30140. 1095.47   1
  -1  -1   4  26560. 961.316   1
  -1  -1   4  27021. 976.954   1
   1   1  -4  27646. 1000.41   1
  -1   1   4  30436. 1107.41   1
  -1   1   4  30272. 1100.41   1
   1  -1  -3  16613. 609.876   1
   1  -1  -3  17720. 647.736  -1
  -1  -1   3  18053. 652.674   1
  -1  -1   3  17909. 648.971   1
   1   1  -3  17185. 621.810   1
  -1   1   3  18185. 665.843   1
  -1   1   3  17675. 645.678   1
   1  -1  -2  19399. 708.230   1
  -1  -1   2  17811. 643.209   1
  -1  -1   2  20198. 730.040   1
   1   1  -2  17823. 644.032  -1
   1   1  -2  19210. 693.827   1
   1  -1  -1  56749. 2050.20   1
  -1  -1   1  56790. 2048.15   1
  -1  -1   1  56461. 2035.80   1
   1   1  -1  57901. 2088.06   1
   1   1  -1  56790. 2047.73   1
  -1   1   1  58025. 2095.47   1
   1  -1   0 4263.37 160.206   1
   1  -1   0 4687.24 177.572   1
  -1  -1   0 4296.29 160.329   1
  -1  -1   0 4123.45 154.156   1
   1   1   0 4296.29 160.370   1
   1   1   0 4514.40 168.230   1
  -1   1   0 4251.02 159.465   1
  -1   1   0 4452.67 169.547   1
   1  -1   1 1261.73  57.119   1
   1  -1   1 1204.11  52.263   1
  -1  -1  -1 1383.54  62.058   1
  -1   1  -1 1192.18  56.173   1
  -1   1  -1 1209.46  51.523   1
   1  -1   2 2748.97 107.531   1
   1  -1   2 2946.50 114.115   1
  -1  -1  -2 2868.72 115.844   1
  -1  -1  -2 2895.06 117.078   1
   1   1   2 2860.90 116.132   1
   1   1   2 3116.46 124.197   1
   1   1   3 4596.70 178.806   1
  -1   1  -3 4292.18 160.741   1
   1  -1   4  406.05  32.053   1
   1  -1   4  407.49  29.815   1
  -1  -1  -4  502.06  46.584   1
  -1  -1  -4  554.32  45.761   1
   1   1   4  505.35  44.774   1
  -1   1  -4  380.45  30.625   1
  -1   1  -4  431.28  31.716   1
   1  -1   5 2850.61 113.786   1
   1  -1   5 3059.67 118.518   1
  -1  -1  -5 2684.36 114.774   1
   1   1   5 2328.39 102.510   1
  -1   1  -5 2536.21 103.086   1
   1  -1   6  557.20  42.099  -1
   1  -1   6  479.42  35.136   1
  -1  -1  -6  535.39  52.222   1
  -1  -1  -6  447.74  45.309   1
   1   1   6  549.79  47.449   1
   1   1   6  475.72  49.959   1
  -1   1  -6  509.46  35.082   1
  -1   1  -6  597.12  41.852   1
   1  -1   7  428.81  41.399   1
   1  -1   7  548.97  39.033   1
  -1  -1  -7  423.04  46.173   1
   1   1   7  368.11  48.477   1
   1   1   7  389.79  43.992  -1
  -1   1  -7  292.18  36.436   1
   1  -1   8 2068.31  90.411   1
  -1  -1  -8 1909.05  93.951   1
  -1  -1  -8 2159.26 108.107   1
   1   1   8 2069.96  99.259   1
   1   1   8 2095.88 104.650  -1
  -1   1  -8 1997.53  87.901   1
   1  -1   9 5230.45 202.263   1
  -1  -1  -9 5646.09 225.596   1
   1   1   9 5736.62 232.963   1
  -1   1  -9 5876.54 225.062  -1
  -1   1  -9 5246.91 209.506   1
   1  -1  10 5131.68 199.629   1
   1  -1  10 5267.48 210.082   1
  -1  -1 -10 4835.39 203.498   1
  -1  -1 -10 5345.67 215.967   1
   1   1  10 5246.91 213.415   1
   1   1  10 5374.48 223.045   1
   1  -1  11 7641.97 290.987   1
   1  -1  11 7670.77 298.889   1
  -1  -1 -11 7489.71 294.280   1
  -1  -1 -11 7604.93 304.609  -1
   1   1  11 7510.28 299.547   1
   1   1  11 7222.22 284.444   1
  -1   1 -11 7609.05 290.247   1
  -1   1 -11 8106.99 315.926   1
   1  -1  12  339.79  52.593   1
   1  -1  12  318.19  41.481   1
  -1  -1 -12  287.82  62.922   1
   1   1  12  135.84  52.593  -1
  -1   1 -12  273.29  41.934   1
  -1   1 -12  329.92  54.527   1
   1  -1  13  33955. 1244.85   1
   1  -1  13  34321. 1252.26   1
  -1  -1 -13  34654. 1272.84   1
  -1  -1 -13  32420. 1198.76   1
   1   1  13  34309. 1260.49   1
   1   1  13  34177. 1259.67   1
  -1   1 -13  32872. 1207.82   1
  -1   1 -13  34588. 1262.55   1
   1  -1  14  14062. 532.098   1
   1  -1  14  13679. 511.934   1
  -1  -1 -14  14255. 548.148   1
  -1  -1 -14  13996. 532.098   1
   1   1  14  14671. 556.790   1
   1   1  14  13650. 523.868   1
  -1   1 -14  14206. 532.098   1
  -1   1 -14  14588. 553.086   1
   1  -1  15  30802. 1129.22   1
   1  -1  15  30963. 1142.80   1
  -1  -1 -15  30494. 1126.34   1
   1   1  15  29461. 1088.06   1
   1   1  15  30683. 1142.39   1
  -1   1 -15  29634. 1095.47  -1
  -1   1 -15  29831. 1095.06   1
   1  -1  16 1258.85  94.650   1
  -1  -1 -16 1015.23  96.996   1
  -1  -1 -16  944.03  80.576   1
   1   1  16  905.76  93.745   1
   1   1  16 1078.19  81.523   1
   1  -1  17 7670.77 301.934   1
   1  -1  17 7683.12 313.086   1
  -1  -1 -17 7242.79 294.568   1
  -1  -1 -17 7567.89 316.419   1
   1   1  17 7419.75 310.740   1
   1   1  17 7543.20 304.280   1
  -1   1 -17 7707.81 316.008   1
  -1   1 -17 7230.45 286.708   1
   1  -1  18  421.81  71.440   1
   1  -1  18  343.50  58.807   1
  -1  -1 -18  396.79  83.169   1
  -1  -1 -18  294.86  65.514   1
   1   1  18  350.70  74.938   1
   1   1  18  351.32  65.309   1
  -1   1 -18  534.57  79.506   1
  -1   1 -18  301.03  60.988   1
   1  -1  19  -17.30  65.473   1
   1  -1  19  -27.45  51.934  -1
  -1  -1 -19   33.05  72.428   1
  -1  -1 -19    0.42  60.658   1
   1   1  19   48.72  61.646   1
   1   1  19   -3.97  64.815   1
  -1   1 -19   75.56  56.379   1
   1  -1  20   24.65  52.716  -1
  -1  -1 -20  -22.63  64.568  -1
  -1  -1 -20   55.64  76.955   1
   1   1  20   30.09  60.494   1
   1   1  20   55.14  73.210   1
  -1   1 -20  -63.58  57.695   1
  -1  -1 -21 -128.56  80.206   1
   1   1  21    5.35  73.498   1
  -1   1 -21  -31.70  55.967   1
  -1   1 -21   50.99  77.284   1
   1  -1  22  567.90  91.687   1
   1  -1  22  491.77  73.251   1
  -1  -1 -22  501.23  80.370  -1
  -1  -1 -22  479.83  97.695   1
   1   1  22  546.91  95.597   1
   1   1  22  444.03  79.177   1
   1  -1  23 2981.48 152.510   1
   1  -1  23 3279.83 179.053   1
  -1  -1 -23 3211.52 189.671   1
  -1  -1 -23 3115.22 167.037   1
   1   1  23 3191.77 166.872   1
   1   1  23 3372.01 185.308   1
  -1   1 -23 3211.93 164.033   1
  -1   1 -23 3205.35 180.082   1
   1  -1  24   86.91  75.185   1
   1  -1  24  148.39  82.304   1
  -1  -1 -24  190.95  74.444   1
   1   1  24  127.86  77.531   1
  -1   1 -24  121.93  73.745   1
  -1   1 -24  171.48  96.749   1
   1  -1  25  635.39  94.362   1
   1  -1  25  756.79  93.745   1
  -1  -1 -25  691.77 113.662   1
  -1  -1 -25  592.18  95.638   1
   1   1  25  579.42  89.424   1
   1   1  25  566.25 100.000   1
  -1   1 -25  637.86  95.473   1
  -1   1 -25  636.21 107.695  -1
   1  -1  26  171.69  80.165  -1
   1  -1  26  190.45  87.572   1
  -1  -1 -26  223.21 102.387  -1
  -1  -1 -26  283.13  88.477   1
   1   1  26  328.72  86.790   1
   1   1  26  265.56  92.593   1
  -1   1 -26  138.35  94.156   1
   1  -1  27  239.88  91.152   1
  -1  -1 -27  166.83  87.037   1
  -1  -1 -27  183.79  94.815  -1
   1   1  27  138.56  84.979   1
   1   1  27  237.37  90.370   1
  -1   1 -27  213.70  98.724   1
  -1  -1 -28  -62.59 104.774   1
   1   1  28  -27.75  87.078   1
   1  -2 -29  630.45 119.218   1
   1  -2 -29  522.63 112.881   1
   1  -2 -28  332.14 105.309   1
   1  -2 -28    7.52  93.580   1
  -1   2  28  166.50  88.971   1
   1  -2 -27  449.38  97.078   1
   1  -2 -27  431.69 109.218   1
  -1  -2  27  516.46  77.983   1
   1   2 -27  470.37  99.630   1
  -1   2  27  586.01 104.938   1
  -1   2  27  558.02  97.901   1
   1  -2 -26  105.56  80.206   1
   1  -2 -26   23.16  97.243   1
  -1  -2  26  141.65  66.831   1
   1   2 -26   23.08  81.769  -1
   1   2 -26  238.77  86.625   1
  -1   2  26  127.74  82.140   1
  -1   2  26  135.06  80.370   1
   1  -2 -25  228.35  83.251   1
   1  -2 -25  202.26  90.082   1
  -1  -2  25  231.81  72.222   1
   1   2 -25  173.50  79.794   1
   1   2 -25  139.26  73.992   1
  -1   2  25  260.62  78.272   1
  -1   2  25  194.90  86.296   1
  -1  -2  24 1467.08 108.806   1
   1   2 -24 1352.67 105.761   1
  -1   2  24 1181.89 105.267   1
   1  -2 -23  914.81 115.514   1
   1  -2 -23 1034.16 104.650   1
  -1  -2  23  988.89  90.247   1
   1   2 -23 1100.41  96.625  -1
  -1   2  23 1134.57 120.411   1
  -1   2  23 1095.06 107.531   1
   1  -2 -22  262.80  74.568   1
   1  -2 -22  305.88  89.712   1
  -1  -2  22  263.05  68.313   1
  -1  -2  22  341.73  58.066   1
   1   2 -22  328.48  78.230   1
  -1   2  22  320.33  76.914   1
  -1   2  22  295.27  84.321   1
   1  -2 -21 2631.68 157.613   1
  -1  -2  21 2610.70 124.568   1
  -1  -2  21 2567.08 136.049   1
   1   2 -21 2636.62 143.127   1
   1   2 -21 2658.85 129.300   1
  -1   2  21 2431.69 149.259   1
   1  -2 -20 1238.27  99.959   1
   1  -2 -20 1131.69 109.794   1
  -1  -2  20 1102.06  89.835  -1
  -1  -2  20 1348.97  83.169   1
   1   2 -20 1274.07  82.222   1
   1   2 -20 1299.59  95.967   1
  -1   2  20 1246.91 104.033   1
  -1   2  20 1353.91 110.946   1
   1  -2 -19   57.49  80.123   1
   1  -2 -19  138.89  67.983   1
  -1  -2  19   82.39  49.177   1
  -1  -2  19  150.41  61.523   1
   1   2 -19  115.19  51.029   1
   1   2 -19  183.87  63.951   1
  -1   2  19  138.77  78.025   1
  -1   2  19   97.45  64.691   1
   1  -2 -18 5975.30 266.419  -1
   1  -2 -18 6020.57 259.218   1
  -1  -2  18 6423.86 261.646   1
  -1  -2  18 6353.90 250.576   1
   1   2 -18 6012.34 249.835   1
   1   2 -18 6650.20 261.810   1
  -1   2  18 6069.95 261.111   1
  -1   2  18 5995.88 263.703   1
   1  -2 -17 6711.93 289.382   1
   1  -2 -17 6407.40 269.629   1
  -1  -2  17 6658.43 266.749   1
  -1  -2  17 6670.78 259.465   1
   1   2 -17 6646.08 259.794   1
   1   2 -17 6806.58 275.432   1
  -1   2  17 6823.04 289.712   1
  -1   2  17 6098.76 256.708   1
   1  -2 -16  476.13  68.930   1
   1  -2 -16  613.17  83.704   1
  -1  -2  16  527.57  60.082   1
  -1  -2  16  472.43  49.259   1
   1   2 -16  515.23  63.786   1
   1   2 -16  495.06  50.535   1
  -1   2  16  460.49  70.823   1
  -1   2  16  494.24  76.090   1
   1  -2 -15  16527. 628.394   1
  -1  -2  15  16049. 592.180   1
  -1  -2  15  15988. 595.061   1
   1   2 -15  15872. 587.242   1
   1   2 -15  15852. 592.592   1
  -1   2  15  16325. 620.164   1
   1  -2 -14 1460.49 103.539   1
   1  -2 -14 1380.25  94.321   1
  -1  -2  14 1322.63  69.753   1
   1   2 -14 1332.10  70.823   1
  -1   2  14 1472.43 100.000   1
  -1   2  14 1251.03  89.630  -1
   1  -2 -13 5777.77 247.284   1
   1  -2 -13 5946.50 247.037   1
  -1  -2  13 5884.77 225.020   1
  -1  -2  13 5687.24 224.691   1
   1   2 -13 5650.20 217.407   1
  -1   2  13 5687.24 236.337   1
  -1   2  13 5855.96 243.868   1
   1  -2 -12  11971. 464.609   1
  -1  -2  12  10864. 402.181   1
  -1  -2  12  11000. 409.876   1
   1   2 -12  11588. 433.744   1
   1   2 -12  10951. 406.090   1
  -1   2  12  11716. 451.028   1
   1  -2 -11 4119.34 178.230   1
   1  -2 -11 4851.85 208.642   1
  -1  -2  11 4106.17 158.889   1
  -1  -2  11 4123.45 161.769   1
   1   2 -11 4329.21 171.934   1
   1   2 -11 4152.26 161.234   1
  -1   2  11 4530.86 195.062   1
  -1   2  11 4325.10 187.490   1
   1  -2 -10  18782. 702.880   1
   1  -2 -10  19053. 709.053  -1
  -1  -2  10  21683. 790.123   1
  -1  -2  10  18527. 675.308   1
   1   2 -10  19321. 704.115   1
  -1   2  10  19045. 710.287   1
  -1   2  10  19193. 715.637   1
   1  -2  -9  53992. 1965.02   1
   1  -2  -9  54691. 1993.00   1
  -1  -2   9  48971. 1772.01   1
  -1   2   9  54444. 1981.48   1
  -1   2   9  53210. 1936.21   1
  -1  -2   8 7502.05 275.967  -1
  -1  -2   8 7423.86 274.074   1
   1   2  -8 7748.96 284.979   1
   1   2  -8 7666.66 284.280   1
   1  -2  -7 118271. 4275.72   1
   1  -2  -7 118806. 4292.18   1
  -1  -2   7 110494. 3995.47   1
   1   2  -7 114732. 4148.14  -1
   1   2  -7 131687. 4761.31   1
  -1   2   7 119918. 4333.33   1
  -1   2   7 118806. 4296.29   1
   1  -2  -6 111481. 4031.68   1
   1  -2  -6 108560. 3923.04   1
   1   2  -6 110370. 4053.08   1
  -1   2   6 110453. 3992.59  -1
  -1   2   6 104815. 3788.89   1
   1  -2  -5 699588.  25198.   1
   1  -2  -5 677777.  24412.   1
  -1   2   5 674073.  24276.   1
  -1   2   5 660082.  23778.   1
   1  -2  -4 198765. 7168.72   1
  -1   2   4 194609. 7020.57   1
   1  -2  -3 590534.  21267.   1
   1  -2  -3 591357.  21300.   1
  -1  -2   3 623868.  22494.  -1
  -1  -2   3 618518.  22288.   1
   1   2  -3 625514.  22543.   1
   1   2  -3 612757.  22095.   1
  -1   2   3 590534.  21272.   1
  -1   2   3 630864.  22716.   1
   1  -2  -2 9226.33 345.761   1
   1  -2  -2 8925.92 339.670   1
  -1  -2   2 8884.77 325.226   1
  -1  -2   2 8781.88 322.057   1
   1   2  -2 8942.38 327.366   1
   1   2  -2 8757.19 320.946   1
  -1   2   2 9004.11 340.123   1
  -1   2   2 9489.70 356.337   1
   1  -2  -1  10222. 382.016   1
   1  -2  -1  10531. 390.452   1
  -1  -2   1  10321. 379.465   1
   1   2  -1  10366. 380.823   1
  -1   2   1  10576. 392.757   1
  -1   2   1  10527. 392.798   1
   1  -2   0 531687.  19144.   1
   1  -2   0 530864.  19115.   1
  -1  -2   0 520987.  18761.   1
  -1  -2   0 543621.  19568.   1
   1   2   0 534567.  19255.   1
   1   2   0 539094.  19412.   1
  -1   2   0 546090.  19663.   1
  -1   2   0 529629.  19070.  -1
   1  -2   1 1953.50  88.765   1
  -1  -2  -1 1784.77  83.909   1
  -1  -2  -1 1870.78  85.309   1
   1   2   1 1870.37  85.226   1
   1   2   1 1923.87  87.654   1
  -1   2  -1 1799.18  78.765  -1
  -1   2  -1 1902.47  89.794   1
   1  -2   2 530864.  19123.   1
  -1  -2  -2 540740.  19477.   1
  -1  -2  -2 518518.  18683.   1
   1   2   2 527572.  19004.   1
   1   2   2 519341.  18708.   1
  -1   2  -2 533333.  19210.   1
   1  -2   3  14601. 534.156   1
  -1  -2  -3  14070. 520.987   1
   1   2   3  14288. 529.218   1
  -1   2  -3  14288. 520.576   1
   1  -2   4 2644.03 103.745   1
  -1  -2  -4 2729.63 122.181   1
  -1  -2  -4 2646.91 116.049   1
   1   2   4 2806.58 125.267  -1
   1   2   4 2830.45 123.580   1
   1  -2   5  10531. 385.802   1
   1  -2   5  10490. 384.033   1
  -1  -2  -5 9432.09 357.448   1
   1   2   5 8979.42 343.498   1
   1   2   5 8497.93 324.815   1
  -1   2  -5 9263.37 339.835  -1
   1   2   6 2556.79 119.341   1
  -1   2  -6 2399.17  97.078   1
   1  -2   7 7489.71 280.617   1
   1  -2   7 7090.53 263.127   1
  -1  -2  -7 7666.66 301.852   1
  -1  -2  -7 7275.71 284.444   1
   1   2   7 7465.01 290.617   1
   1   2   7 7419.75 290.699   1
  -1   2  -7 7748.96 289.712   1
  -1   2  -7 7230.45 269.177   1
   1  -2   8  112.80  27.156   1
   1  -2   8   40.18  31.259   1
  -1  -2  -8   66.91  44.115   1
  -1  -2  -8   -4.60  48.930   1
   1   2   8   66.26  48.189   1
  -1   2  -8   50.45  31.675   1
  -1   2  -8  126.30  28.844   1
   1  -2   9  36955. 1338.68  -1
   1  -2   9  37140. 1349.79   1
  -1  -2  -9  34284. 1255.55   1
  -1  -2  -9  32494. 1194.65   1
   1   2   9  35790. 1312.34   1
   1   2   9  33481. 1227.16   1
   1  -2  10  16942. 619.341  -1
  -1  -2 -10  17008. 641.563   1
   1   2  10  18033. 676.954   1
  -1   2 -10  19506. 713.168   1
   1  -2  11 7238.68 279.341  -1
   1  -2  11 6493.82 245.267   1
  -1  -2 -11 6884.77 275.720   1
   1   2  11 7312.75 292.428   1
   1   2  11 7242.79 294.362   1
  -1   2 -11 8119.33 311.934   1
   1  -2  12 2008.23  88.518   1
   1  -2  12 1985.18  98.724   1
  -1  -2 -12 1994.65 107.202   1
  -1  -2 -12 1877.36 112.592   1
   1   2  12 1860.90 109.424   1
   1   2  12 1825.92 103.169   1
  -1   2 -12 1909.46  97.942   1
   1  -2  13 6518.51 257.736   1
   1  -2  13 6382.71 244.444   1
  -1  -2 -13 6489.71 274.156   1
  -1  -2 -13 6469.13 266.255   1
   1   2  13 6654.31 272.469   1
   1   2  13 6098.76 257.160   1
  -1   2 -13 6720.16 267.078   1
  -1   2 -13 6683.12 257.160   1
   1  -2  14  497.94  57.160   1
   1  -2  14  443.62  47.819   1
  -1  -2 -14  460.90  66.584   1
   1   2  14  371.81  62.469   1
  -1   2 -14  481.07  50.370   1
  -1   2 -14  480.66  59.095   1
   1  -2  15 7098.76 284.568   1
   1  -2  15 6748.96 261.317   1
  -1  -2 -15 6679.01 284.526   1
  -1  -2 -15 6456.78 268.559   1
   1   2  15 6423.86 265.020   1
   1   2  15 6423.86 273.786   1
  -1   2 -15 6666.66 260.247   1
  -1   2 -15 6711.93 271.687   1
   1  -2  16 3750.61 157.119   1
   1  -2  16 3897.12 175.185   1
  -1  -2 -16 3913.99 181.399   1
  -1  -2 -16 3811.52 186.461   1
   1   2  16 3892.18 179.012   1
   1   2  16 3929.63 188.848   1
  -1   2 -16 4039.09 181.070   1
  -1   2 -16 3886.42 164.444   1
   1  -2  17 5115.22 219.177   1
   1  -2  17 4888.88 198.271   1
  -1  -2 -17 4925.92 229.794   1
  -1  -2 -17 5168.72 224.897   1
   1   2  17 4781.89 212.839   1
   1   2  17 5156.37 232.675   1
  -1   2 -17 4991.76 216.173   1
  -1   2 -17 5053.49 207.448   1
   1  -2  18  116.13  62.099   1
  -1  -2 -18   76.13  74.568   1
  -1  -2 -18  154.77  63.951   1
   1   2  18  119.67  64.156   1
   1   2  18  158.44  70.370   1
  -1   2 -18  212.47  64.033   1
   1  -2  19 3854.32 181.399   1
   1  -2  19 3755.55 169.835   1
  -1  -2 -19 3721.40 190.370   1
   1   2  19 3979.42 195.720   1
  -1   2 -19 3571.60 160.535   1
  -1   2 -19 3970.37 186.666   1
   1  -2  20 1259.26  85.761   1
   1  -2  20 1461.32 110.082   1
  -1  -2 -20 1165.84  96.913   1
  -1  -2 -20 1477.78 122.057   1
   1   2  20 1342.39 116.667   1
   1   2  20 1364.61 103.539   1
  -1   2 -20 1540.74 110.823   1
  -1   2 -20 1225.10  90.864   1
   1  -2  21 1993.83 129.959   1
   1  -2  21 2125.92 117.366   1
  -1  -2 -21 2033.74 125.473   1
  -1  -2 -21 2241.56 150.453   1
   1   2  21 2130.45 143.086   1
   1   2  21 1974.90 123.210   1
  -1   2 -21 2096.71 133.662   1
  -1   2 -21 1973.66 118.436   1
   1  -2  22  546.09  75.062   1
   1  -2  22  476.54  83.169   1
  -1  -2 -22  546.91  81.934   1
   1   2  22  467.08  80.370   1
  -1   2 -22  662.96  84.362   1
   1  -2  23  124.36  71.029   1
  -1  -2 -23  240.99  92.593   1
  -1  -2 -23  154.98  71.358   1
   1   2  23  -26.66  68.025   1
  -1   2 -23  166.30  74.897   1
   1  -2  24  271.60  72.469   1
  -1  -2 -24  172.18  92.963   1
  -1  -2 -24  231.03  78.272   1
   1   2  24  241.23  87.860   1
   1   2  24  141.44  76.625   1
  -1   2 -24  315.31  81.934   1
  -1   2 -24  300.62  90.905   1
   1  -2  25   63.79  72.304   1
   1  -2  25  100.08  70.700   1
  -1  -2 -25  -54.77  89.218   1
  -1  -2 -25  -57.57  78.354   1
   1   2  25  -19.87  80.041   1
   1   2  25 -148.77  81.234   1
  -1   2 -25  117.65  85.350   1
  -1   2 -25   86.79  86.173   1
   1  -2  26   44.73  70.535   1
   1  -2  26  113.46  74.156   1
  -1  -2 -26   86.01  96.543   1
   1   2  26    0.80  81.358   1
  -1   2 -26    9.20  76.996   1
  -1   2 -26   58.40  84.691   1
  -1  -2 -27  450.62 107.037   1
  -1  -2 -27  455.14  98.025   1
   1   2  27  476.95 101.852  -1
   1   2  27  542.39 105.020   1
  -1   2 -27  795.88 116.296   1
  -1   2 -27  375.60  92.058   1
  -1  -2 -28   70.99 101.276   1
  -1  -2 -28  153.95 107.695   1
   1   2  28  115.97  89.794   1
  -1   3  29  133.70  98.230   1
  -1   3  29  123.29  94.444   1
   1  -3 -28   87.37 104.485   1
   1  -3 -28   51.40  93.580   1
  -1   3  28  127.78  92.428   1
  -1   3  28  125.06  87.983   1
   1  -3 -27   31.93  83.539   1
   1  -3 -27   45.80 104.609   1
  -1   3  27   -6.93  77.325  -1
  -1   3  27  -18.08  86.996   1
   1  -3 -26  591.36 114.362   1
   1  -3 -26  674.07 104.362   1
   1   3 -26  623.46  75.432   1
   1   3 -26  807.41  83.416   1
  -1   3  26  755.97 106.708   1
   1  -3 -25 1446.50 133.704   1
   1  -3 -25 1388.06 130.864   1
  -1  -3  25 1403.29  85.185   1
   1   3 -25 1355.14  89.547   1
  -1   3  25 1702.47 133.580   1
  -1   3  25 1488.89 123.086  -1
   1  -3 -24  158.27  78.601   1
   1  -3 -24  -56.75  92.963   1
  -1  -3  24   81.89  51.481   1
   1   3 -24   20.68  57.737   1
   1   3 -24  -10.41  58.436   1
  -1   3  24  -92.88  70.288   1
  -1   3  24   13.48  77.778  -1
   1  -3 -23  862.55 112.839   1
   1  -3 -23  790.12  94.568   1
  -1  -3  23  736.21  64.321   1
  -1  -3  23  769.14  69.630   1
   1   3 -23  744.03  74.691   1
   1   3 -23  827.16  73.086   1
  -1   3  23  888.07 105.391   1
  -1   3  23  861.73  95.062   1
   1  -3 -22  430.86 106.667   1
   1  -3 -22  323.37  79.753   1
  -1  -3  22  377.90  57.901   1
  -1  -3  22  441.97  56.049   1
   1   3 -22  455.97  64.527   1
  -1   3  22  458.44  79.547   1
  -1   3  22  414.40  97.078   1
   1  -3 -21   74.98  84.774  -1
   1  -3 -21  146.71  73.951   1
  -1  -3  21   74.65  46.461   1
  -1  -3  21   39.58  49.053  -1
  -1   3  21   67.82  67.737   1
  -1   3  21   60.16  81.152   1
   1  -3 -20 1894.24 125.391   1
   1  -3 -20 1797.12 135.885   1
   1   3 -20 1665.02  95.062   1
   1   3 -20 1859.26  95.514   1
  -1   3  20 1930.04 128.066   1
  -1   3  20 1683.54 124.691   1
   1  -3 -19  748.15  97.942   1
  -1  -3  19  800.41  56.379   1
   1   3 -19  761.32  59.835   1
   1   3 -19  596.71  66.749   1
  -1   3  19  648.97  93.868   1
   1  -3 -18  143.95  73.210   1
   1  -3 -18   90.08  75.062   1
  -1  -3  18  146.83  39.469   1
   1   3 -18  274.16  45.350   1
  -1   3  18   84.69  72.263  -1
  -1   3  18  103.21  66.132   1
   1  -3 -17 2113.17 135.473   1
   1  -3 -17 2359.67 136.625   1
  -1  -3  17 2348.97 110.617   1
  -1  -3  17 2486.83 106.255   1
   1   3 -17 2453.50 106.420   1
  -1   3  17 2257.61 136.543   1
  -1   3  17 2192.59 128.271   1
   1  -3 -16 4695.47 214.444   1
   1  -3 -16 4526.74 214.568   1
  -1  -3  16 4897.11 194.815   1
  -1  -3  16 5016.46 192.757   1
   1   3 -16 4888.88 196.502   1
   1   3 -16 4753.08 184.527   1
  -1   3  16 4674.89 210.658   1
  -1   3  16 4954.73 224.403   1
   1  -3 -15 1414.40 100.535   1
   1  -3 -15 1567.08 114.568   1
  -1  -3  15 1409.46  71.852   1
  -1  -3  15 1509.05  68.889   1
   1   3 -15 1453.09  76.584  -1
   1   3 -15 1683.54  76.667   1
  -1   3  15 1578.19 109.630   1
  -1   3  15 1467.49 100.329   1
   1  -3 -14   -0.56  66.996   1
   1  -3 -14   98.72  59.876   1
  -1  -3  14   24.79  26.267   1
  -1  -3  14  -47.98  31.304   1
   1   3 -14  -74.69  34.967   1
   1   3 -14   -9.07  27.877   1
  -1   3  14   67.33  56.049   1
  -1   3  14  -44.98  63.169   1
   1  -3 -13  248.02  59.835   1
  -1  -3  13  132.26  27.988   1
   1   3 -13  245.14  34.782   1
  -1   3  13  250.25  60.535   1
   1  -3 -12 1147.74  90.494   1
   1  -3 -12 1403.70  90.658   1
  -1  -3  12 1318.93  58.930   1
   1   3 -12 1271.19  60.617   1
  -1   3  12 1414.81  95.967   1
  -1   3  12 1275.72  89.424   1
   1  -3 -11 2179.42 115.514   1
   1  -3 -11 2046.91 117.531   1
  -1  -3  11 2058.02  78.930   1
  -1  -3  11 1855.97  74.156   1
   1   3 -11 2143.62  87.160   1
  -1   3  11 2274.90 120.988   1
  -1   3  11 2263.37 120.905   1
   1  -3 -10  156.09  56.790   1
  -1   3  10   58.19  50.000   1
   1  -3  -8 2836.21 139.341   1
   1  -3  -8 3271.19 149.712   1
  -1   3   8 3520.57 159.136   1
  -1   3   8 3116.05 143.704   1
   1  -3  -7  19593. 727.571   1
   1  -3  -7  18486. 690.946   1
  -1   3   7  18831. 699.999   1
  -1   3   7  18568. 692.592   1
   1  -3  -6 121811. 4407.40   1
   1  -3  -6 135432. 4893.00   1
  -1   3   6 134568. 4864.19   1
  -1   3   6 130864. 4732.51   1
   1  -3  -5 232140. 8374.48   1
   1  -3  -5 246090. 8876.54   1
  -1  -3   5 224280. 8139.91   1
  -1  -3   5 241728. 8773.65   1
  -1   3   5 251481. 9069.95   1
  -1   3   5 245473. 8855.96   1
   1  -3  -4 219835. 7930.03   1
  -1  -3   4 209629. 7559.66   1
  -1  -3   4 214856. 7748.96   1
   1   3  -4 209753. 7563.78   1
   1   3  -4 213004. 7683.12   1
  -1   3   4 241193. 8699.58   1
  -1   3   4 217490. 7847.73   1
   1  -3  -3 9592.58 364.033   1
   1  -3  -3 9390.94 363.703   1
  -1  -3   3 9279.83 342.592   1
   1   3  -3 9769.54 359.712   1
  -1   3   3 9320.98 355.638   1
  -1   3   3 9839.50 374.897   1
   1  -3  -2  67983. 2462.14  -1
  -1  -3   2  68148. 2461.31   1
  -1  -3   2  66708. 2410.29  -1
   1   3  -2  64527. 2330.86   1
   1   3  -2  65432. 2364.61   1
  -1   3   2  65144. 2361.73   1
   1  -3  -1  197.74  51.193   1
   1  -3  -1  208.48  43.457   1
  -1  -3   1  189.22  39.358   1
   1   3  -1  291.03  36.605   1
   1   3  -1  309.34  42.058   1
  -1   3   1  278.56  44.239   1
  -1   3   1  205.27  49.300   1
   1  -3   0   25.53  42.387   1
   1  -3   0   78.35  38.551   1
  -1  -3   0  107.65  40.267   1
  -1  -3   0  127.37  37.346   1
   1   3   0   93.87  37.140   1
   1   3   0   79.09  38.617   1
  -1   3   0   78.81  37.391   1
  -1   3   0   22.82  42.551   1
   1  -3   1  27560. 1003.29   1
   1  -3   1  25790. 941.563   1
  -1  -3  -1  28963. 1056.38   1
   1   3   1  27856. 1016.46   1
  -1   3  -1  26695. 974.485   1
  -1   3  -1  27148. 988.476   1
   1  -3   2 190987. 6888.88   1
   1  -3   2 188271. 6786.00   1
  -1  -3  -2 190658. 6876.54   1
  -1  -3  -2 186913. 6744.85   1
   1   3   2 192181. 6934.15   1
   1   3   2 187901. 6777.77   1
  -1   3  -2 189671. 6839.50   1
  -1   3  -2 192922. 6954.73   1
   1  -3   3  88107. 3182.71   1
   1  -3   3  84403. 3047.73   1
  -1  -3  -3  85597. 3100.82   1
  -1  -3  -3  85514. 3093.82   1
   1   3   3  81234. 2940.74   1
   1   3   3  73662. 2669.96   1
  -1   3  -3  80082. 2893.41   1
  -1   3  -3  86872. 3135.80   1
   1  -3   4 3718.93 147.860   1
   1  -3   4 3403.70 134.197   1
  -1  -3  -4 3495.06 150.164   1
   1   3   4 3607.40 156.337   1
   1   3   4 3748.56 158.930   1
  -1   3  -4 3272.84 127.737   1
  -1   3  -4 3709.05 148.560   1
   1  -3   5  146.09  29.169   1
  -1  -3  -5  124.16  48.313   1
  -1  -3  -5  133.83  50.082   1
   1   3   5  160.00  51.152   1
   1   3   5   83.25  48.066   1
  -1   3  -5  179.75  37.436   1
   1  -3   6  40671. 1470.78   1
   1  -3   6  39523. 1431.27   1
  -1  -3  -6  35745. 1309.88   1
  -1  -3  -6  38247. 1397.53   1
   1   3   6  36695. 1342.80   1
   1   3   6  35185. 1288.48  -1
  -1   3  -6  37959. 1372.84   1
   1  -3   7  32881. 1192.59   1
   1  -3   7  32185. 1166.25   1
  -1  -3  -7  29247. 1078.19   1
  -1  -3  -7  30486. 1119.75   1
   1   3   7  29860. 1097.94   1
   1   3   7  30407. 1118.11   1
  -1   3  -7  31897. 1156.38   1
  -1   3  -7  35029. 1273.25  -1
   1  -3   8 8950.61 331.646   1
   1  -3   8 9275.71 343.621   1
  -1  -3  -8 7991.76 320.288   1
   1   3   8 8781.88 345.802   1
   1  -3   9  87613. 3165.02   1
   1  -3   9  92346. 3334.15   1
  -1  -3  -9  83374. 3029.63   1
  -1  -3  -9  80329. 2916.05   1
   1   3   9  82963. 3012.75   1
   1   3   9  83868. 3043.21   1
  -1   3  -9  96584. 3490.12   1
  -1   3  -9  87243. 3153.08   1
   1  -3  10 9304.52 347.983   1
   1  -3  10 9045.26 335.596   1
  -1  -3 -10 9868.30 389.629   1
  -1  -3 -10 9251.02 361.111   1
   1   3  10 9736.62 379.094   1
   1   3  10 9744.85 383.415   1
  -1   3 -10 9530.86 356.214   1
  -1   3 -10 9765.42 365.267   1
   1  -3  11 3828.39 149.629   1
   1  -3  11 4139.91 168.025   1
  -1  -3 -11 3956.38 175.885   1
  -1  -3 -11 3897.12 181.564   1
   1   3  11 4010.70 183.539   1
   1   3  11 4111.93 183.045   1
  -1   3 -11 4251.02 170.247   1
   1  -3  12  158.19  31.745   1
  -1  -3 -12  177.08  56.337   1
   1   3  12  245.47  58.066   1
  -1   3 -12  252.35  43.086   1
   1  -3  13 6835.38 259.547   1
   1  -3  13 6654.31 259.629   1
  -1  -3 -13 6567.90 273.374   1
  -1  -3 -13 6905.34 290.288   1
   1   3  13 6518.51 269.753   1
   1   3  13 6419.75 270.041   1
  -1   3 -13 7086.41 273.992   1
  -1   3 -13 6773.66 265.596   1
   1  -3  14  590.95  47.819   1
   1  -3  14  582.30  56.173   1
  -1  -3 -14  559.67  81.934   1
  -1  -3 -14  670.78  77.654   1
   1   3  14  551.44  70.453   1
   1   3  14  529.22  80.329   1
  -1   3 -14  539.51  56.831   1
  -1   3 -14  554.73  58.313   1
   1  -3  15 9440.32 354.362   1
   1  -3  15 9374.48 361.358   1
  -1  -3 -15 8864.19 364.650   1
  -1  -3 -15 8897.11 358.066   1
   1   3  15 9123.45 364.897   1
   1   3  15 9288.06 377.736   1
  -1   3 -15 9300.40 360.000   1
   1  -3  16 2825.92 135.103   1
   1  -3  16 3123.45 133.704   1
  -1  -3 -16 2604.11 150.864   1
  -1  -3 -16 2860.90 148.971   1
   1   3  16 2546.50 136.790   1
   1   3  16 2504.11 142.057   1
  -1   3 -16 2559.26 127.860   1
   1  -3  17  432.10  64.033   1
   1  -3  17  505.35  54.568   1
  -1  -3 -17  507.41  88.148   1
  -1  -3 -17  447.74  79.671   1
   1   3  17  347.24  71.811  -1
   1   3  17  594.24  85.885   1
  -1   3 -17  371.97  65.720   1
  -1   3 -17  430.04  66.420   1
   1  -3  18 4872.42 208.024   1
   1  -3  18 5226.33 210.905   1
  -1  -3 -18 4773.66 218.848   1
  -1  -3 -18 4744.85 227.448   1
   1   3  18 4670.78 215.432   1
   1   3  18 5020.57 233.621   1
  -1   3 -18 4967.07 211.276   1
  -1   3 -18 5045.26 215.432   1
   1  -3  19 2048.56 106.625   1
   1  -3  19 1979.83 114.938   1
  -1  -3 -19 2166.66 143.210  -1
  -1  -3 -19 2289.30 134.897   1
   1   3  19 1870.78 131.605   1
   1   3  19 1976.54 124.774   1
  -1   3 -19 2146.50 115.267   1
  -1   3 -19 2134.15 118.848   1
   1  -3  20 5238.68 225.514   1
   1  -3  20 5658.43 230.576   1
  -1  -3 -20 5251.02 235.761   1
   1   3  20 5411.52 241.152   1
  -1   3 -20 6061.72 251.605   1
  -1   3 -20 5621.39 239.959  -1
   1  -3  21   85.80  56.379   1
   1  -3  21  139.59  64.774   1
  -1  -3 -21   99.96  69.506   1
  -1  -3 -21   44.24  87.366   1
   1   3  21   63.83  67.613   1
   1   3  21   73.91  77.860   1
  -1   3 -21  123.21  70.494   1
  -1   3 -21  100.74  69.794   1
   1  -3  22  468.31  70.617   1
   1  -3  22  583.54  79.383   1
  -1  -3 -22  504.53  81.646   1
  -1  -3 -22  484.77 100.165   1
   1   3  22  511.93  96.420   1
   1   3  22  493.42  79.630   1
  -1   3 -22  480.25  79.300   1
   1  -3  23  639.09  78.683   1
  -1  -3 -23  512.76  99.794   1
  -1  -3 -23  533.33  88.642   1
   1   3  23  590.53  89.300   1
   1   3  23  564.61  92.510   1
  -1   3 -23  599.59  86.049   1
   1  -3  24   74.77  63.004   1
  -1  -3 -24   42.55  91.358   1
   1   3  24  -67.74  84.321   1
  -1   3 -24  -36.04  70.453   1
   1  -3  25   79.38  64.115   1
  -1  -3 -25  100.41  78.313   1
  -1  -3 -25   99.42  95.638   1
   1   3  25  135.72  90.411   1
   1   3  25  136.30  80.823   1
  -1   3 -25   13.95  76.090   1
   1  -3  26 -163.54  69.506  -1
   1  -3  26   51.11  62.963   1
  -1  -3 -26  -42.39  78.107   1
   1   3  26    8.90  75.638   1
  -1   3 -26  -96.54  85.432  -1
  -1  -3 -27   89.01  86.255   1
  -1  -3 -27   58.19  98.189   1
   1   3  27   15.09  87.243   1
   1   3  27   33.84  84.897   1
  -1  -3 -28  752.67 122.181   1
  -1  -3 -28  728.39 113.416   1
   1   3  28  753.91 111.687   1
   1   3  28  777.37 114.444   1
  -1  -3 -29  423.87 118.560   1
  -1  -3 -29  265.23 111.811   1
   1  -4 -29  469.14 109.465   1
   1  -4 -29  239.01 111.234   1
  -1   4  29  191.69  98.724   1
  -1   4  29  234.36 100.617   1
   1  -4 -28 -155.72  97.531  -1
   1  -4 -28  -47.53  90.823   1
  -1   4  28  187.24  90.700   1
  -1   4  28  -93.09  86.667   1
   1  -4 -27   78.02 103.169   1
   1  -4 -27  103.42  91.276   1
  -1   4  27  153.00  87.572   1
  -1   4  27  152.76  85.391   1
   1  -4 -26  900.82 108.601   1
   1  -4 -26  554.73 125.802   1
  -1   4  26  554.73  96.955   1
   1  -4 -25  -68.68  89.835   1
   1  -4 -25   51.69  98.395   1
  -1   4  25  -16.04  77.448   1
  -1   4  25  -58.31  87.202   1
   1  -4 -24 -179.51  91.893   1
   1  -4 -23  -63.62  77.572   1
   1  -4 -23  -34.79  86.749   1
  -1   4  23  -77.16  80.370   1
  -1   4  23  -18.74  76.502   1
   1  -4 -22  330.33 100.988   1
   1  -4 -22  299.42  79.300   1
  -1   4  22  416.46  84.732   1
  -1   4  22  349.59  93.169   1
   1  -4 -21 1350.20 121.852   1
   1  -4 -21 1465.84 111.893   1
  -1   4  21 1409.46 111.975   1
  -1   4  21 1258.85 115.802   1
   1  -4 -20  220.74  74.815   1
  -1   4  20  302.39  78.477   1
   1  -4 -19   11.51  68.354   1
   1  -4 -19  274.77  87.407   1
  -1   4  19  198.23  71.811   1
  -1   4  19  134.81  78.642   1
   1  -4 -18  167.57  73.292   1
   1  -4 -18  261.36  87.778   1
  -1   4  18  172.22  78.683   1
  -1   4  18  161.15  72.016   1
   1  -4 -17  22453. 856.378   1
  -1   4  17  21724. 825.102   1
   1  -4 -16  21107. 798.765   1
   1  -4 -16  20926. 797.530   1
  -1   4  16  21313. 805.761   1
  -1   4  16  20897. 793.415   1
   1  -4 -15 3428.39 171.811   1
   1  -4 -15 3559.67 181.769   1
  -1   4  15 3530.04 176.584   1
  -1   4  15 3711.11 180.206   1
   1  -4 -14 3610.70 184.362  -1
   1  -4 -14 3360.08 166.584   1
  -1   4  14 3728.39 183.127  -1
  -1   4  14 3409.05 168.189   1
   1  -4 -13 5724.27 244.485   1
   1  -4 -13 6349.79 274.033   1
  -1   4  13 6230.45 263.621   1
  -1   4  13 5831.27 250.905   1
   1  -4 -12 8427.98 344.691   1
   1  -4 -12 8378.59 336.214   1
  -1   4  12 8427.98 339.917  -1
  -1   4  12 8987.65 359.506   1
   1  -4 -11 5893.00 247.901   1
  -1   4  11 5584.36 237.366   1
   1  -4 -10 5205.76 226.461   1
   1  -4 -10 5748.97 241.317   1
  -1   4  10 5794.23 244.115   1
  -1   4  10 5814.81 243.745   1
   1  -4  -9  12510. 485.596   1
   1  -4  -9  12864. 493.004   1
  -1   4   9  12946. 496.296   1
  -1   4   9  13111. 503.292   1
   1  -4  -8  15523. 590.534   1
   1  -4  -8  16745. 632.510   1
  -1   4   8  16247. 612.757   1
  -1   4   8  17099. 649.794   1
   1  -4  -7  495.06  66.008   1
  -1   4   7  618.93  66.214   1
   1  -4  -6 1545.68  91.399   1
   1  -4  -6 1385.18  94.897   1
  -1  -4   6 1458.85  62.222   1
   1   4  -6 1579.42  63.621   1
   1   4  -6 1389.30  57.613   1
  -1   4   6 1415.22  90.370   1
   1  -4  -5  91358. 3309.87   1
  -1  -4   5  88354. 3190.94   1
   1   4  -5 100247. 3619.34   1
  -1   4   5  91193. 3305.35   1
  -1   4   5  90453. 3278.60   1
   1  -4  -4 152263. 5506.17   1
   1  -4  -4 152222. 5497.94   1
  -1  -4   4 139341. 5028.80   1
  -1  -4   4 141975. 5119.34   1
   1   4  -4 139341. 5024.69   1
   1   4  -4 135020. 4872.42   1
  -1   4   4 146420. 5292.18   1
   1  -4  -3  27737. 1018.11   1
   1  -4  -3  28395. 1044.85   1
  -1  -4   3  27346. 994.649   1
  -1  -4   3  25815. 940.740   1
   1   4  -3  26531. 965.431   1
   1   4  -3  25946. 944.855   1
  -1   4   3  29267. 1075.31   1
  -1   4   3  29259. 1075.72   1
   1  -4  -2 131605. 4757.20   1
   1  -4  -2 133539. 4823.04   1
  -1  -4   2 129630. 4679.01   1
  -1  -4   2 128724. 4646.09   1
   1   4  -2 126955. 4580.24   1
   1   4  -2 130782. 4720.16   1
  -1   4   2 139259. 5032.92   1
  -1   4   2 134362. 4851.85   1
   1  -4  -1 6633.74 258.148   1
   1  -4  -1 7374.48 289.012   1
  -1  -4   1 6436.21 247.819   1
   1   4  -1 7123.45 272.551   1
  -1   4   1 6839.50 266.008   1
  -1   4   1 7168.72 279.547   1
   1  -4   0 1933.33  98.724   1
   1  -4   0 1859.26  90.370   1
  -1  -4   0 1921.81  91.605   1
  -1  -4   0 1881.89  94.691   1
   1   4   0 2035.80  98.313   1
   1   4   0 1989.71  94.609   1
  -1   4   0 1828.80  89.794   1
  -1   4   0 1837.86  94.527  -1
   1  -4   1  195.43  39.914   1
  -1  -4  -1  266.91  45.556   1
  -1  -4  -1  283.58  50.700   1
   1   4   1  270.12  46.337   1
   1   4   1  285.93  49.136   1
  -1   4  -1  270.82  48.148   1
   1  -4   2  49876. 1808.64   1
   1  -4   2  49588. 1799.59   1
  -1  -4  -2  52140. 1895.47  -1
  -1  -4  -2  53004. 1927.98   1
   1   4   2  53128. 1930.04   1
   1   4   2  52963. 1925.51   1
  -1   4  -2  50206. 1821.81   1
  -1   4  -2  50905. 1845.68   1
   1  -4   3  14996. 555.967   1
   1  -4   3  14354. 530.041   1
  -1  -4  -3  14889. 557.201   1
  -1  -4  -3  13848. 522.222   1
   1   4   3  15107. 568.724   1
   1   4   3  14564. 545.679   1
  -1   4  -3  14593. 537.860   1
  -1   4  -3  13897. 516.049   1
   1  -4   4  12901. 479.423  -1
   1  -4   4  12765. 471.604   1
  -1  -4  -4  13066. 498.353   1
  -1  -4  -4  13502. 508.641   1
   1   4   4  13185. 497.942   1
  -1   4  -4  11897. 442.386   1
  -1   4  -4  13181. 486.008   1
   1  -4   5  450.62  46.420   1
   1  -4   5  387.53  39.477   1
  -1  -4  -5  338.39  55.473   1
   1   4   5  438.68  59.876   1
   1   4   5  274.77  58.313   1
  -1   4  -5  406.91  45.638   1
  -1   4  -5  299.46  35.296   1
   1  -4   6 3786.83 148.477   1
   1  -4   6 3803.70 150.453   1
  -1  -4  -6 3381.07 155.226   1
  -1  -4  -6 3708.64 173.004   1
   1   4   6 3618.10 162.798   1
   1   4   6 3550.20 161.358   1
  -1   4  -6 3888.06 157.531   1
  -1   4  -6 3444.44 133.909   1
   1  -4   7 3038.68 118.642   1
   1  -4   7 2989.71 121.852   1
  -1  -4  -7 3087.24 150.699   1
  -1  -4  -7 3186.83 153.745   1
   1   4   7 3318.93 159.547   1
   1   4   7 3126.75 148.642   1
  -1   4  -7 3146.09 132.963   1
  -1   4  -7 3041.15 118.601   1
   1  -4   8 8407.40 311.275   1
   1  -4   8 8337.44 311.769   1
  -1  -4  -8 8522.63 336.173   1
  -1  -4  -8 8390.94 336.131   1
   1   4   8 8189.29 325.061   1
   1   4   8 8427.98 335.226   1
  -1   4  -8 8983.53 339.177   1
  -1   4  -8 8399.17 310.946   1
   1  -4   9 2672.01 107.860   1
   1  -4   9 2790.94 114.568   1
  -1  -4  -9 2841.97 140.000   1
  -1  -4  -9 3106.99 154.856   1
   1   4   9 2930.04 142.140  -1
   1   4   9 2896.29 143.992   1
  -1   4  -9 3011.52 128.107   1
  -1   4  -9 2810.29 113.210   1
   1  -4  10 6102.88 231.810   1
   1  -4  10 5650.20 215.802   1
  -1  -4 -10 6074.07 252.345   1
   1   4  10 6028.80 251.317   1
  -1   4 -10 6144.03 233.539   1
  -1   4 -10 6345.67 246.008   1
   1  -4  11   35.35  31.560   1
   1  -4  11   50.91  32.835   1
  -1  -4 -11   63.46  53.539   1
  -1  -4 -11   71.52  61.646   1
   1   4  11  -19.98  51.934   1
   1   4  11   41.60  59.671   1
  -1   4 -11   68.07  31.272   1
  -1   4 -11   55.27  42.839   1
   1  -4  12 3194.24 132.675   1
   1  -4  12 3100.82 129.218   1
  -1  -4 -12 2888.47 145.185   1
  -1  -4 -12 2758.43 147.778   1
   1   4  12 2816.05 143.004   1
   1   4  12 2810.70 147.531   1
  -1   4 -12 2936.21 124.321   1
  -1   4 -12 3215.64 140.411   1
   1  -4  13 7806.58 297.901   1
   1  -4  13 8267.48 312.675   1
  -1  -4 -13 7300.40 301.975   1
  -1  -4 -13 6930.03 294.815   1
   1   4  13 7304.52 306.502   1
   1   4  13 7580.24 312.345   1
  -1   4 -13 7847.73 302.963   1
  -1   4 -13 7345.67 282.016   1
   1  -4  14 3186.01 134.321   1
   1  -4  14 3186.01 142.181  -1
  -1  -4 -14 3115.22 169.876   1
  -1  -4 -14 3169.54 162.016   1
   1   4  14 3032.92 158.930   1
   1   4  14 3133.74 160.206   1
  -1   4 -14 3274.89 143.745   1
   1  -4  15 3914.40 159.835   1
  -1  -4 -15 4072.84 193.868   1
  -1  -4 -15 4555.55 218.395   1
   1   4  15 4320.98 203.992   1
   1   4  15 4613.16 211.152   1
  -1   4 -15 4259.26 177.942  -1
   1  -4  16 5255.14 207.284   1
  -1  -4 -16 5658.43 258.889   1
   1   4  16 5226.33 238.642   1
  -1   4 -16 5596.70 230.658   1
  -1   4 -16 5629.62 226.420   1
   1  -4  17 6666.66 258.230   1
   1  -4  17 6567.90 261.275   1
  -1  -4 -17 6724.27 297.366   1
  -1  -4 -17 6329.21 273.210   1
   1   4  17 6884.77 299.300   1
   1   4  17 6378.59 273.292   1
  -1   4 -17 7094.64 280.452   1
  -1   4 -17 6979.42 275.638   1
   1  -4  18  270.49  49.959   1
   1  -4  18  239.22  53.210   1
  -1  -4 -18  249.22  95.309   1
  -1  -4 -18  188.64  73.086   1
   1   4  18  198.44  85.555   1
   1   4  18  117.12  67.366   1
  -1   4 -18  295.93  60.206   1
  -1   4 -18  160.33  53.333   1
   1  -4  19 1962.96 101.605   1
   1  -4  19 1693.83  97.613   1
  -1  -4 -19 2160.08 132.634   1
  -1  -4 -19 1774.07 136.831   1
   1   4  19 2020.99 125.761   1
   1   4  19 2035.39 141.852   1
  -1   4 -19 1939.50 104.239   1
  -1   4 -19 2127.98 111.769   1
   1  -4  20  -56.38  52.675   1
   1  -4  20    3.23  51.852   1
  -1  -4 -20   39.66  66.996   1
  -1  -4 -20   41.23  85.062   1
   1   4  20  -12.74  67.448   1
   1   4  20  -20.84  78.230   1
  -1   4 -20   15.62  65.391   1
  -1   4 -20   88.44  54.321   1
   1  -4  21  567.90  62.922   1
   1  -4  21  734.98  72.798   1
  -1  -4 -21  598.76  87.901   1
  -1  -4 -21  575.31 105.967   1
   1   4  21  709.88  98.066   1
   1   4  21  512.35  82.798   1
  -1   4 -21  718.52  78.066   1
  -1   4 -21  556.79  65.638   1
   1  -4  22 2276.13 118.066   1
   1  -4  22 2144.44 111.523   1
  -1  -4 -22 2392.18 156.008   1
  -1  -4 -22 1855.14 139.630   1
   1   4  22 2344.85 152.839   1
   1   4  22 2078.19 139.341   1
  -1   4 -22 2106.17 114.485   1
   1  -4  23   16.76  55.391   1
  -1  -4 -23    5.08  92.716   1
  -1  -4 -23    8.86  70.453   1
   1   4  23  -98.68  84.280   1
   1   4  23   65.27  73.745   1
  -1   4 -23  -56.91  69.424   1
  -1   4 -23   80.91  55.926   1
   1  -4  24   60.74  50.288  -1
  -1  -4 -24  -67.37 107.119   1
  -1  -4 -24   19.25  79.588   1
   1   4  24  -74.49  90.247   1
   1   4  24   56.83  74.156   1
  -1   4 -24   48.40  72.634   1
   1  -4  25  368.19  43.663   1
  -1  -4 -25  482.72  89.753   1
  -1  -4 -25  385.51 109.794   1
   1   4  25  232.55  81.975   1
   1   4  25  436.63  98.107   1
  -1   4 -25  409.59  66.914  -1
  -1   4 -25  404.65  65.432   1
  -1  -4 -26   68.81  83.004   1
  -1  -4 -26  120.33 102.922   1
   1   4  26  261.15  83.868   1
   1   4  26  115.68  85.309   1
  -1  -4 -27  164.07  99.753   1
   1   4  27  213.13  90.000   1
  -1  -4 -28   35.38 106.132  -1
  -1  -4 -28   54.94  88.971   1
   1   4  28  -95.56  87.695   1
  -1  -4 -29  167.86 101.399   1
  -1  -4 -29  527.16 118.683   1
   1  -5 -29  871.19 118.642   1
   1  -5 -29  844.86 127.613   1
  -1   5  29  921.81 114.362   1
   1  -5 -28 -103.74  87.860  -1
  -1   5  28  -80.37  81.605   1
   1  -5 -27  430.86 107.243   1
  -1   5  27  169.38  88.272   1
   1  -5 -26 1750.62 140.164   1
   1  -5 -26 1915.22 154.979   1
  -1   5  26 1945.27 143.004   1
  -1   5  26 1877.78 144.362   1
   1  -5 -25  207.70  90.165   1
   1  -5 -25  116.21 101.276   1
  -1   5  25  161.28  84.691   1
  -1   5  25  446.50  95.473   1
   1  -5 -24 1193.00 113.539   1
  -1   5  24 1034.16 107.078   1
   1  -5 -23  210.00  98.354   1
   1  -5 -23  190.04  80.329   1
  -1   5  23  142.30  83.704   1
  -1   5  23  156.34  80.206   1
   1  -5 -22 1795.88 147.407   1
  -1   5  22 1747.32 137.243   1
   1  -5 -21 3419.75 192.716   1
   1  -5 -21 4131.68 206.913   1
  -1   5  21 3599.17 192.839   1
  -1   5  21 4152.26 204.238   1
   1  -5 -20 1224.28 119.424   1
   1  -5 -20 1390.95 112.881   1
  -1   5  20 1200.41 115.309   1
  -1   5  20 1130.45 105.720   1
   1  -5 -19  114.07  70.576   1
   1  -5 -19   77.70  87.119   1
  -1   5  19   85.27  72.181   1
  -1   5  19  -35.24  78.313  -1
   1  -5 -18 3736.62 187.778   1
  -1   5  18 3673.66 181.769   1
   1  -5 -17  -62.22  84.691   1
   1  -5 -17 -121.48  71.317   1
  -1   5  17  100.82  70.700   1
  -1   5  17  -11.26  76.543   1
   1  -5 -16 5765.43 258.148   1
   1  -5 -16 5345.67 252.263   1
  -1   5  16 5292.18 244.074   1
  -1   5  16 5353.90 241.522   1
   1  -5 -15  27041. 1031.69   1
  -1   5  15  27942. 1045.27   1
   1  -5 -14  331.69  82.140   1
   1  -5 -14  183.95  69.671   1
  -1   5  14  300.25  75.967   1
  -1   5  14  203.54  73.704   1
   1  -5 -13 5432.09 247.860   1
   1  -5 -13 5662.55 246.502   1
  -1   5  13 5259.25 234.238   1
  -1   5  13 6069.95 264.526   1
   1  -5 -12 3931.27 194.403   1
   1  -5 -12 3738.27 179.753   1
  -1   5  12 3999.17 188.889   1
  -1   5  12 3804.11 180.699   1
   1  -5 -11  316.30  67.448   1
   1  -5 -11  224.90  69.177   1
  -1   5  11  171.93  60.864   1
  -1   5  11  267.86  63.292   1
   1  -5 -10  20156. 763.374   1
   1  -5 -10  22132. 829.629   1
  -1   5  10  20111. 756.789   1
  -1   5  10  20827. 782.304   1
   1  -5  -9  21033. 788.065   1
  -1   5   9  20568. 772.427   1
   1  -5  -8 8390.94 334.979   1
   1  -5  -8 8259.25 336.378   1
  -1   5   8 8448.55 339.835   1
  -1   5   8 8440.32 336.707   1
   1  -5  -7  13037. 509.465   1
   1  -5  -7  12477. 479.012   1
  -1  -5   7  13700. 499.588   1
  -1  -5   7  14469. 529.629   1
   1   5  -7  14021. 511.934   1
   1   5  -7  13922. 508.230   1
  -1   5   7  12580. 484.773   1
  -1   5   7  12617. 483.950   1
   1  -5  -6  22111. 823.456   1
  -1  -5   6  22671. 827.160   1
   1   5  -6  25107. 914.814   1
   1   5  -6  24267. 883.127   1
  -1   5   6  23049. 859.258  -1
  -1   5   6  23333. 869.547   1
   1  -5  -5 4670.78 207.531   1
  -1  -5   5 4009.87 157.490   1
  -1  -5   5 4030.45 161.399   1
   1   5  -5 4035.80 159.547   1
   1   5  -5 4135.80 162.592   1
   1  -5  -4 6827.15 274.444   1
   1  -5  -4 7312.75 295.103   1
  -1  -5   4 6962.96 265.144   1
  -1  -5   4 6880.65 264.568   1
   1   5  -4 7288.06 277.078   1
   1   5  -4 7152.26 272.880   1
  -1   5   4 7341.56 294.115   1
  -1   5   4 7444.44 301.111   1
   1  -5  -3 4909.46 209.012   1
   1  -5  -3 4530.86 192.510   1
   1   5  -3 3953.08 160.658   1
  -1   5   3 4218.10 181.811   1
   1  -5  -2  60370. 2196.29   1
   1  -5  -2  58765. 2136.62   1
  -1  -5   2  56420. 2048.15   1
  -1  -5   2  58848. 2133.33   1
   1   5  -2  60041. 2176.13   1
   1   5  -2  57531. 2086.01   1
  -1   5   2  62058. 2255.55   1
  -1   5   2  60288. 2191.36   1
   1  -5  -1  21630. 802.468   1
   1  -5  -1  21580. 797.530   1
  -1  -5   1  21337. 787.242   1
  -1  -5   1  22432. 824.279   1
   1   5  -1  23165. 851.440   1
   1   5  -1  22107. 813.168   1
  -1   5   1  21638. 799.588   1
  -1   5   1  21235. 786.419   1
   1  -5   0 1371.19  83.909   1
   1  -5   0 1354.73  78.642   1
  -1  -5   0 1291.36  76.132   1
  -1  -5   0 1300.82  79.136   1
   1   5   0 1388.06  80.082   1
   1   5   0 1227.98  74.403   1
  -1   5   0 1390.12  79.136   1
  -1   5   0 1475.72  84.774   1
   1  -5   1  32449. 1188.48   1
   1  -5   1  32379. 1182.71   1
  -1  -5  -1  32930. 1207.41   1
  -1  -5  -1  31267. 1144.85   1
   1   5   1  34749. 1271.19   1
   1   5   1  32062. 1174.48   1
  -1   5  -1  33897. 1239.51  -1
  -1   5  -1  32004. 1169.13   1
   1  -5   2  640.74  53.827  -1
   1  -5   2  463.37  54.774   1
  -1  -5  -2  616.05  60.206   1
  -1  -5  -2  555.56  61.358   1
   1   5   2  542.39  59.753   1
   1   5   2  607.41  62.058   1
  -1   5  -2  508.23  55.267   1
  -1   5  -2  531.69  51.276   1
   1  -5   3  16609. 613.580   1
  -1  -5  -3  16560. 622.633   1
  -1  -5  -3  17189. 643.209   1
   1   5   3  16889. 632.921   1
   1   5   3  17128. 642.798   1
  -1   5  -3  17123. 637.448   1
  -1   5  -3  16481. 611.522   1
   1  -5   4  51687. 1875.31   1
  -1  -5  -4  50946. 1857.61  -1
  -1  -5  -4  50864. 1856.79   1
   1   5   4  55802. 2039.09   1
   1   5   4  52428. 1911.11   1
  -1   5  -4  51152. 1858.43   1
   1  -5   5  30411. 1109.05   1
   1  -5   5  28218. 1032.51   1
  -1  -5  -5  29625. 1098.76   1
  -1   5  -5  29440. 1076.13   1
  -1   5  -5  30695. 1118.52   1
   1  -5   6 6835.38 262.880   1
   1  -5   6 6674.89 255.185   1
  -1  -5  -6 7213.98 289.959   1
   1   5   6 6855.96 278.354   1
   1   5   6 7349.79 299.753   1
  -1   5  -6 6753.08 256.708   1
  -1   5  -6 6473.25 251.728   1
   1  -5   7  20296. 741.975   1
   1  -5   7  20366. 746.090   1
  -1  -5  -7  20374. 762.551   1
  -1  -5  -7  21074. 795.884   1
   1   5   7  20123. 754.732   1
   1   5   7  20041. 750.617   1
  -1   5  -7  20247. 738.271  -1
  -1   5  -7  20095. 738.682   1
   1  -5   8 9098.76 340.370   1
   1  -5   8 9337.44 344.814   1
  -1  -5  -8 8946.49 354.609   1
   1   5   8 9020.57 358.889   1
  -1   5  -8 9053.49 341.975   1
  -1   5  -8 8736.62 322.469   1
   1  -5   9  19514. 714.403   1
   1  -5   9  19732. 718.929   1
  -1  -5  -9  18144. 683.538   1
  -1  -5  -9  17790. 676.131   1
   1   5   9  18453. 695.473   1
   1   5   9  18243. 690.123   1
  -1   5  -9  18807. 685.596   1
  -1   5  -9  19650. 722.222   1
   1  -5  10  570.78  43.416   1
   1  -5  10  465.84  36.156   1
  -1  -5 -10  651.44  80.000   1
  -1  -5 -10  495.06  69.753   1
   1   5  10  669.55  74.362   1
   1   5  10  741.56  80.370  -1
  -1   5 -10  548.97  39.132   1
  -1   5 -10  509.46  46.255   1
   1  -5  11  13292. 489.711   1
   1  -5  11  12321. 455.144   1
  -1  -5 -11  12601. 494.650   1
  -1  -5 -11  12407. 483.127   1
   1   5  11  12494. 486.008   1
   1   5  11  12025. 472.016   1
  -1   5 -11  12872. 478.189   1
  -1   5 -11  13226. 487.242   1
   1  -5  12 5382.71 207.119   1
   1  -5  12 4814.81 186.543   1
  -1  -5 -12 4987.65 223.992   1
   1   5  12 4543.21 208.642   1
   1   5  12 4703.70 212.551   1
  -1   5 -12 4913.58 189.959  -1
  -1   5 -12 4654.32 185.514   1
   1  -5  13  90535. 3277.77   1
   1  -5  13  83127. 3009.46   1
  -1  -5 -13  83704. 3051.03   1
  -1  -5 -13  86584. 3151.85   1
   1   5  13  82428. 3004.52   1
   1   5  13  84691. 3083.54   1
  -1   5 -13  88107. 3188.06   1
  -1   5 -13  91193. 3301.64   1
   1  -5  14 4176.95 165.432   1
   1  -5  14 4588.47 180.535   1
  -1  -5 -14 4316.87 211.769   1
   1   5  14 4025.51 195.761   1
  -1   5 -14 4419.75 175.267   1
  -1   5 -14 4312.75 174.856  -1
   1  -5  15 1424.69  73.580   1
   1  -5  15 1567.49  77.119   1
   1   5  15 1356.38 103.210   1
   1   5  15 1481.89 115.720   1
  -1   5 -15 1520.99  82.058   1
  -1   5 -15 1483.95  76.132   1
   1  -5  16  379.42  44.486   1
   1  -5  16  357.74  40.844   1
  -1  -5 -16  487.24  90.370   1
  -1  -5 -16  332.88  80.370   1
   1   5  16  323.70  72.099   1
   1   5  16  421.81  82.263  -1
  -1   5 -16  393.66  53.045   1
  -1   5 -16  309.05  44.362   1
   1  -5  17   57.65  33.342   1
  -1  -5 -17  140.16  74.156   1
   1   5  17  -87.20  65.391  -1
  -1   5 -17   -3.49  36.588   1
  -1   5 -17   14.44  46.420   1
  -1  -5 -18 1171.60 116.090   1
  -1  -5 -18 1161.32 102.428   1
   1   5  18 1143.62 113.951   1
   1   5  18 1037.04  96.337   1
  -1   5 -18 1207.82  73.580   1
  -1   5 -18 1016.87  59.712   1
  -1  -5 -19   -1.78  88.848   1
  -1  -5 -19  243.37  77.202   1
   1   5  19  119.88  82.428   1
   1   5  19  -49.22  68.724   1
  -1  -5 -20 2672.43 154.485   1
  -1  -5 -20 2510.29 156.502   1
   1   5  20 2712.34 155.267   1
   1   5  20 2534.98 155.309   1
  -1  -5 -21  326.13  93.786   1
   1   5  21  585.18  98.354   1
  -1  -5 -22  534.98  89.095   1
  -1  -5 -22  434.16 102.222   1
   1   5  22  527.57  88.025  -1
   1   5  22  500.41 102.634   1
  -1  -5 -23   70.58  78.189  -1
  -1  -5 -23  -30.05 103.704   1
   1   5  23   65.56  73.045   1
  -1  -5 -24  627.98  93.827   1
  -1  -5 -24  627.16 113.786   1
   1   5  24  760.08 100.823   1
   1   5  24  464.20 101.769   1
  -1  -5 -25  983.13 139.218   1
  -1  -5 -25 1088.48 127.366   1
   1   5  25 1070.37 112.387   1
   1   5  25 1265.02 124.527   1
  -1  -5 -26  -30.33  86.708   1
  -1  -5 -26   15.42  95.597   1
   1   5  26  -28.61  88.189   1
   1   5  26   51.98  79.918   1
  -1  -5 -27 1527.57 131.317   1
   1   5  27 1562.96 136.255   1
  -1  -5 -28  -13.44  89.630   1
  -1  -5 -28   95.43 106.461  -1
  -1  -5 -29    1.13 109.506   1
   1  -6 -29   27.46  94.979   1
   1  -6 -29 -185.27 105.020   1
  -1   6  29  -12.44  90.000   1
   1  -6 -28    5.91 102.058   1
   1  -6 -28   12.20  90.453   1
  -1   6  28  -42.92  89.918   1
   1  -6 -27 1647.32 163.868   1
   1  -6 -27 2094.65 152.428   1
  -1   6  27 2008.64 146.173   1
   1  -6 -26  339.79  97.778  -1
   1  -6 -26  361.07 107.778   1
  -1   6  26  284.32  93.292   1
   1  -6 -25  -51.03  89.547   1
   1  -6 -25  -12.50  96.337   1
  -1   6  25   -5.63  83.333   1
  -1   6  25  -90.29  82.469   1
   1  -6 -24 1468.31 137.778   1
   1  -6 -24 1741.15 134.444  -1
  -1   6  24 1678.19 133.374  -1
  -1   6  24 1718.93 128.683   1
   1  -6 -23  251.15  83.169   1
   1  -6 -23  284.07 104.979   1
  -1   6  23  266.67  83.539   1
  -1   6  23  262.10  90.453   1
   1  -6 -22 2833.33 162.963   1
   1  -6 -22 2265.84 175.761   1
  -1   6  22 2558.85 167.160   1
  -1   6  22 2823.04 162.839   1
   1  -6 -21 2141.15 153.539   1
   1  -6 -21 2100.00 142.304   1
  -1   6  21 2253.91 141.152   1
  -1   6  21 1979.42 142.181   1
   1  -6 -20  101.52  87.942   1
   1  -6 -20   10.28  78.889   1
  -1   6  20   32.92  76.708   1
  -1   6  20   43.33  82.757   1
   1  -6 -19  234.98  79.835   1
   1  -6 -19  100.49  88.066   1
  -1   6  19  317.20  80.700   1
  -1   6  19  104.77  80.905   1
   1  -6 -18 3597.94 194.239  -1
   1  -6 -18 4021.40 198.271   1
  -1   6  18 3851.44 197.942   1
  -1   6  18 4006.58 193.950   1
   1  -6 -17 4057.20 213.827   1
   1  -6 -17 3699.17 189.053   1
  -1   6  17 4016.87 198.271   1
  -1   6  17 4084.77 208.642   1
  -1   6  16 1015.64  98.518   1
   1  -6 -15   15.65  71.564   1
   1  -6 -15  -19.95  84.239   1
  -1   6  15    4.45  70.905   1
  -1   6  15   65.47  78.436   1
   1  -6 -14  15296. 592.180   1
   1  -6 -14  16305. 635.390   1
  -1   6  14  16337. 637.448   1
  -1   6  14  16309. 637.036   1
   1  -6 -13 1178.19 108.271   1
  -1   6  13 1005.35  99.341   1
   1  -6 -12  22284. 840.328   1
   1  -6 -12  21136. 803.703   1
  -1   6  12  21597. 816.049   1
  -1   6  12  20370. 771.604   1
   1  -6 -11  199.46  77.572   1
   1  -6 -11  322.14  73.498   1
  -1   6  11  256.71  68.724   1
  -1   6  11  362.88  80.453   1
   1  -6 -10 1774.90 119.177   1
   1  -6 -10 1880.25 116.461  -1
  -1   6  10 1793.00 114.156   1
  -1   6  10 1847.73 117.407   1
   1  -6  -9 1288.89  94.321   1
   1  -6  -9 1302.88 101.399   1
  -1   6   9 1430.45  99.630   1
  -1   6   9 1327.98  96.625   1
   1  -6  -8 8119.33 327.242   1
   1  -6  -8 8349.79 344.444   1
  -1  -6   8 7934.15 295.761   1
   1   6  -8 7835.38 290.452   1
  -1   6   8 8106.99 328.724   1
  -1   6   8 8209.87 331.234   1
   1  -6  -7 4724.28 206.708   1
  -1  -6   7 4781.89 184.650   1
  -1  -6   7 5131.68 200.452   1
   1   6  -7 4790.12 185.267   1
   1   6  -7 5390.94 206.584   1
  -1   6   7 4950.61 217.531   1
   1  -6  -6  571.19  69.383   1
   1  -6  -6  640.33  78.560   1
  -1  -6   6  481.89  43.374   1
  -1  -6   6  572.84  50.700   1
   1   6  -6  596.30  46.667   1
   1   6  -6  658.44  48.683   1
  -1   6   6  638.68  72.222   1
   1  -6  -5  29395. 1086.42   1
   1  -6  -5  29449. 1092.59   1
  -1  -6   5  27074. 988.476   1
   1   6  -5  27218. 995.061   1
  -1   6   5  30749. 1140.33   1
  -1   6   5  29716. 1100.00   1
   1  -6  -4  201.85  54.444   1
   1  -6  -4  225.97  62.469   1
  -1  -6   4  217.78  46.790   1
  -1  -6   4  198.89  40.469   1
   1   6  -4  210.04  43.169   1
   1   6  -4  224.49  44.197   1
  -1   6   4  254.03  59.547   1
  -1   6   4  215.72  57.202   1
   1  -6  -3  215.18  61.235   1
  -1  -6   3  279.75  49.712   1
  -1  -6   3  205.35  43.251   1
   1   6  -3  252.88  44.691   1
   1   6  -3  247.41  44.856   1
  -1   6   3  310.21  56.955   1
   1  -6  -2 5584.36 235.308   1
   1  -6  -2 5395.06 224.238   1
  -1  -6   2 4806.58 200.082  -1
   1   6  -2 4769.54 195.144   1
   1   6  -2 4637.86 191.234   1
   1  -6  -1  18728. 698.765  -1
   1  -6  -1  18177. 682.304   1
  -1  -6   1  17374. 650.205   1
  -1  -6   1  18202. 676.954   1
   1   6  -1  17621. 655.966   1
   1   6  -1  18259. 680.246   1
  -1   6   1  19354. 720.987   1
  -1   6   1  18568. 695.061   1
   1  -6   0 3839.09 171.893   1
   1  -6   0 4005.76 172.387   1
  -1  -6   0 4230.45 179.588   1
  -1  -6   0 3826.33 168.148   1
   1   6   0 3989.30 171.152   1
   1   6   0 3940.74 170.164   1
  -1   6   0 4407.40 186.625   1
  -1   6   0 4094.23 177.531   1
   1  -6   1  15267. 572.839   1
   1  -6   1  15609. 589.300   1
  -1  -6  -1  14222. 539.094   1
  -1  -6  -1  14490. 546.502   1
   1   6   1  14350. 541.563   1
   1   6   1  15049. 567.078   1
  -1   6  -1  15403. 577.366   1
  -1   6  -1  16309. 612.345   1
   1  -6   2 2833.33 135.309   1
   1  -6   2 2752.26 126.913   1
  -1  -6  -2 2820.57 136.913   1
  -1  -6  -2 3051.44 147.037   1
   1   6   2 2958.84 139.835   1
   1   6   2 3284.77 156.872   1
  -1   6  -2 2851.44 131.605   1
   1  -6   3 1618.52  91.646   1
   1  -6   3 1809.05  92.675   1
  -1  -6  -3 1559.67  97.695   1
   1   6   3 1522.22 100.658   1
   1   6   3 1789.30 103.210   1
  -1   6  -3 1762.96  93.374   1
  -1   6  -3 1730.86  89.918   1
   1  -6   4  18770. 697.530   1
   1  -6   4  19119. 706.172  -1
  -1  -6  -4  19811. 741.563   1
  -1  -6  -4  19424. 730.864   1
   1   6   4  20325. 762.139   1
   1   6   4  19560. 733.333   1
  -1   6  -4  19148. 709.876   1
  -1   6  -4  19206. 710.287   1
   1  -6   5 8999.99 341.522   1
   1  -6   5 9156.37 351.769   1
  -1  -6  -5 9444.44 370.617   1
  -1  -6  -5 9419.74 373.950   1
   1   6   5  10169. 403.415   1
   1   6   5 9732.50 382.140  -1
  -1   6  -5 9320.98 353.868   1
  -1   6  -5 9399.17 359.259   1
   1  -6   6  14416. 534.979   1
  -1  -6  -6  14531. 553.909   1
   1   6   6  15374. 585.185   1
  -1   6  -6  15222. 566.255   1
   1  -6   7 5917.69 229.917  -1
  -1  -6  -7 6168.72 256.337   1
   1   6   7 6288.06 268.148  -1
   1   6   7 6267.48 260.576   1
  -1   6  -7 6168.72 242.428  -1
   1  -6   8 2897.12 121.646   1
   1  -6   8 2760.08 118.025   1
  -1  -6  -8 2553.50 141.934   1
  -1  -6  -8 2754.73 141.152   1
   1   6   8 2825.92 145.638   1
   1   6   8 2729.63 139.424   1
  -1   6  -8 2760.90 121.523   1
  -1   6  -8 2731.27 112.716   1
   1  -6   9  112.96  29.416   1
   1  -6   9  128.19  35.189   1
  -1  -6  -9  145.19  67.531   1
  -1  -6  -9  167.65  61.728   1
   1   6   9   41.81  62.469   1
   1   6   9   86.46  59.218   1
  -1   6  -9   31.48  38.634   1
  -1   6  -9  135.27  27.905   1
   1  -6  10  939.92  53.128   1
   1  -6  10  747.32  51.852   1
  -1  -6 -10  880.66  91.399   1
  -1  -6 -10  934.98  86.955   1
   1   6  10  800.41  83.868   1
   1   6  10  880.25  84.609   1
  -1   6 -10  820.99  46.749   1
  -1   6 -10  711.11  53.374   1
   1  -6  11  948.15  54.774   1
   1  -6  11  983.95  54.033   1
  -1  -6 -11  974.07 102.798   1
  -1  -6 -11 1010.70  99.630   1
   1   6  11 1149.79  97.613   1
   1   6  11  951.85  95.309   1
  -1   6 -11 1123.87  56.625   1
  -1   6 -11 1118.93  63.498   1
   1  -6  12 7563.78 283.210   1
  -1  -6 -12 6658.43 288.189   1
   1   6  12 6320.98 272.428   1
  -1   6 -12 6646.08 254.650   1
  -1   6 -12 7378.59 276.749   1
   1  -6  13 1204.94  58.601   1
  -1  -6 -13 1224.28 101.728   1
  -1  -6 -13 1343.21 117.119   1
   1   6  13 1133.74 101.440   1
   1   6  13 1152.26  98.230   1
  -1   6 -13 1203.29  58.889   1
  -1  -6 -14 1039.92 107.490   1
  -1  -6 -14 1010.70  97.366   1
  -1  -6 -15 2632.92 149.547  -1
   1   6  15 2437.03 142.469   1
  -1  -6 -16   79.34  80.864   1
  -1  -6 -16  237.90  91.934   1
   1   6  16  179.05  73.004   1
   1   6  16   92.67  77.160   1
  -1  -6 -17 5888.88 269.835   1
  -1  -6 -17 5905.34 260.411   1
   1   6  17 5884.77 268.436   1
   1   6  17 6345.67 277.407  -1
  -1  -6 -18   -8.86  84.486   1
  -1  -6 -18   36.90  71.193   1
   1   6  18 -129.42  77.819   1
   1   6  18   -7.85  70.288   1
  -1  -6 -19  830.04 106.708   1
   1   6  19  818.11 101.193   1
  -1  -6 -20  362.92  82.428   1
  -1  -6 -20  252.02  93.210   1
   1   6  20  272.63  89.012   1
   1   6  20  403.95  82.922   1
  -1  -6 -21  407.90  86.008   1
   1   6  21  268.52  81.934   1
  -1  -6 -22 3830.45 195.761   1
  -1  -6 -22 3796.70 213.580   1
   1   6  22 4032.92 202.469   1
   1   6  22 4062.96 212.551   1
  -1  -6 -23 1332.92 135.226   1
  -1  -6 -23 1471.60 123.868   1
   1   6  23 1382.30 124.856   1
   1   6  23 1641.97 123.169   1
  -1  -6 -24 2449.38 171.728   1
   1   6  24 2426.33 159.424   1
  -1  -6 -25  149.84 108.148   1
  -1  -6 -25  341.36  89.506   1
   1   6  25  178.60  83.539   1
  -1  -6 -26   79.59  86.337   1
  -1  -6 -26   17.96  96.461   1
   1   6  26   12.51  81.975   1
  -1  -6 -27  -22.96  85.885   1
  -1  -6 -27   31.58  96.420   1
   1   6  27   25.09  82.428   1
  -1  -6 -28   74.81  95.350   1
  -1  -6 -28  -53.83 100.329   1
   1   6  28   82.10  88.107   1
   1  -7 -28  171.32 109.712   1
   1  -7 -28  233.74 100.535   1
  -1   7  28  236.21  94.774   1
   1  -7 -27  290.16 100.247   1
   1  -7 -27  306.25 103.909   1
  -1   7  27  244.49  94.280   1
   1  -7 -26   57.53  86.872   1
   1  -7 -26   32.83 103.374   1
  -1   7  26   26.10  81.399   1
   1  -7 -25   41.40  71.934   1
   1  -7 -24 4034.15 221.687   1
   1  -7 -24 4144.03 221.070   1
  -1   7  24 4110.70 230.617   1
  -1   7  24 4205.76 213.621   1
   1  -7 -23  809.05 102.263   1
   1  -7 -23  616.05 110.453   1
  -1   7  23  644.86  97.037  -1
  -1   7  23  775.72 105.267   1
   1  -7 -22   26.62  97.160   1
   1  -7 -22    7.01  76.090  -1
  -1   7  22  139.96  82.222   1
  -1   7  22   47.37  68.395   1
   1  -7 -21 2283.54 143.333   1
   1  -7 -21 1944.85 162.222   1
   1  -7 -20  528.39 109.424   1
   1  -7 -20  277.65  84.486   1
  -1   7  20  271.48  73.128   1
  -1   7  20  329.34  94.815   1
   1  -7 -19  990.53 117.325   1
   1  -7 -19 1174.07 111.152   1
  -1   7  19 1009.88 107.901   1
  -1   7  19 1134.98 113.045   1
   1  -7 -18 1165.84 109.876   1
   1  -7 -18 1375.72 124.856   1
  -1   7  18 1451.85 120.741   1
  -1   7  18 1213.58 104.691  -1
   1  -7 -17 7106.99 308.107  -1
   1  -7 -17 6938.27 311.646   1
  -1   7  17 6942.38 304.115   1
  -1   7  17 7460.90 317.942   1
   1  -7 -16  -52.47  84.938   1
   1  -7 -16  -66.26  71.728   1
  -1   7  16 -110.99  82.346   1
  -1   7  16  100.70  74.979   1
   1  -7 -15 4572.01 217.695   1
   1  -7 -15 4930.04 239.959   1
   1  -7 -14 6979.42 300.658   1
  -1   7  14 7320.98 312.263   1
   1  -7 -13 6320.98 285.843   1
   1  -7 -13 5732.50 253.745   1
  -1   7  13 5835.39 256.872   1
  -1   7  13 6185.18 273.333   1
   1  -7 -12 7415.63 314.856   1
   1  -7 -12 7720.16 330.987   1
  -1   7  12 7839.50 328.354   1
  -1   7  12 7427.98 316.996   1
   1  -7 -11 2322.63 146.913   1
  -1   7  11 2562.14 147.078   1
   1  -7 -10  18860. 717.283   1
   1  -7 -10  19634. 749.794   1
  -1   7  10  18708. 715.637   1
  -1   7  10  19675. 748.147   1
   1  -7  -9 6880.65 295.391   1
  -1  -7   9 7345.67 276.214   1
   1   7  -9 6707.81 251.275   1
  -1   7   9 6736.62 283.539   1
   1  -7  -8 2051.85 122.592   1
  -1  -7   8 2114.40  97.819   1
  -1  -7   8 1933.33  86.337  -1
   1   7  -8 2057.20  91.111   1
   1   7  -8 1941.97  87.860   1
  -1   7   8 2034.57 121.193   1
   1  -7  -7  773.25  79.588   1
  -1  -7   7  698.76  52.716   1
  -1  -7   7  655.14  58.189   1
   1   7  -7  787.24  54.280   1
   1   7  -7  679.83  55.720   1
  -1   7   7  764.61  78.930   1
   1  -7  -6  21239. 796.296   1
   1  -7  -6  20687. 783.538   1
  -1  -7   6  21901. 803.703   1
  -1  -7   6  21321. 788.065   1
   1   7  -6  22091. 811.522   1
   1   7  -6  21247. 782.304   1
  -1   7   6  21877. 821.398   1
  -1   7   6  21576. 812.345   1
   1  -7  -5  269.01  62.058   1
  -1  -7   5  130.41  47.284   1
  -1  -7   5  194.69  41.193   1
   1   7  -5  170.62  41.605   1
   1   7  -5  144.81  42.922   1
  -1   7   5  228.52  60.617   1
   1  -7  -4  832.51  76.296  -1
  -1  -7   4 1117.69  76.132   1
  -1  -7   4  997.53  65.638   1
   1   7  -4  949.79  66.708   1
   1   7  -4 1001.23  68.025   1
  -1   7   4  756.79  74.815   1
  -1   7   4  948.15  80.000   1
   1  -7  -3  224.24  64.074   1
   1  -7  -3  227.04  55.391   1
  -1  -7   3  194.98  44.403   1
  -1  -7   3  197.57  49.794   1
   1   7  -3   97.45  44.609   1
   1   7  -3  142.35  47.449   1
  -1   7   3  136.79  54.403   1
  -1   7   3  138.72  56.214   1
  -1  -7   2  11300. 431.275   1
  -1  -7   2  11317. 434.567   1
   1   7  -2  10872. 415.637   1
   1   7  -2  11823. 451.028   1
   1  -7  -1  102.96  57.942   1
   1  -7  -1   77.78  56.214   1
   1   7  -1  330.70  55.720   1
   1   7  -1  191.15  53.539   1
  -1   7   1  125.10  55.062  -1
  -1   7   1  144.20  52.016   1
   1  -7   0  773.25  76.255   1
  -1  -7   0  755.14  72.304   1
   1   7   0  807.82  69.053   1
  -1   7   0  777.37  68.230   1
  -1  -7  -1 3574.07 161.769   1
  -1  -7  -1 3643.62 168.313   1
   1   7   1 3754.32 168.765   1
   1   7   1 3618.10 164.856   1
  -1   7  -1 3827.98 170.206   1
  -1   7  -1 3712.34 163.621   1
   1  -7   2  10864. 416.461   1
   1  -7   2  11597. 448.148   1
  -1  -7  -2  11107. 429.218   1
  -1  -7  -2  12004. 466.255   1
   1   7   2  11646. 450.617   1
   1   7   2  11881. 458.436   1
  -1   7  -2  11078. 424.691   1
  -1   7  -2  11432. 439.506   1
   1  -7   3  500.82  59.959   1
   1  -7   3  479.01  55.021   1
  -1  -7  -3  507.41  67.942   1
  -1  -7  -3  600.41  67.983   1
   1   7   3  469.14  65.761   1
   1   7   3  528.81  68.683  -1
  -1   7  -3  437.45  58.354   1
  -1   7  -3  446.09  55.720   1
   1  -7   4  297.61  57.078   1
   1  -7   4  346.46  52.510   1
  -1  -7  -4  424.69  61.769   1
   1   7   4  322.02  59.876   1
  -1   7  -4  410.49  57.901  -1
  -1   7  -4  396.63  53.004   1
   1  -7   5 2689.71 128.313   1
   1  -7   5 2872.84 129.671   1
  -1  -7  -5 2830.04 146.667   1
  -1  -7  -5 3079.01 150.164   1
   1   7   5 3040.33 148.642   1
   1   7   5 2967.08 148.971   1
  -1   7  -5 2849.79 132.099   1
  -1   7  -5 2679.01 123.127   1
   1  -7   6 3966.25 165.967   1
   1  -7   6 3834.56 166.749   1
  -1  -7  -6 3629.21 176.214   1
  -1  -7  -6 3925.92 179.177   1
   1   7   6 3932.09 184.485   1
   1   7   6 4004.52 183.415   1
  -1   7  -6 3723.86 157.572   1
  -1   7  -6 3752.67 160.741  -1
   1  -7   7  16687. 618.106   1
   1  -7   7  17230. 641.563   1
  -1  -7  -7  17424. 660.905   1
   1   7   7  17922. 679.835   1
  -1   7  -7  17424. 647.325  -1
  -1   7  -7  16391. 607.407   1
   1  -7   8 6473.25 251.810   1
  -1  -7  -8 6621.39 279.341   1
   1   7   8 6465.01 272.387   1
  -1   7  -8 6419.75 252.304   1
   1  -7   9  150.91  40.827   1
  -1  -7  -9  157.90  69.095   1
  -1  -7  -9   82.92  67.243   1
   1   7   9  134.86  63.498   1
  -1   7  -9   94.69  42.634   1
   1  -7  10 6049.38 234.485   1
   1  -7  10 5798.35 220.535   1
  -1  -7 -10 6576.13 285.720   1
   1   7  10 6226.33 273.045   1
  -1   7 -10 5592.59 212.181   1
  -1   7 -10 6255.14 243.786   1
   1  -7  11 1231.69  63.045   1
  -1  -7 -11 1357.61 112.634   1
  -1  -7 -11 1159.67 101.934   1
   1   7  11 1201.64 102.675   1
   1   7  11 1061.32  95.679   1
  -1   7 -11 1090.95  65.144  -1
  -1   7 -11 1345.68  66.214   1
   1  -7  12  233.54  32.535   1
  -1  -7 -12   40.98  76.749   1
  -1  -7 -12  256.67  75.309  -1
   1   7  12  134.07  73.909   1
   1   7  12   68.72  61.317   1
  -1   7 -12  143.29  30.235  -1
  -1  -7 -13 1642.80 117.078   1
   1   7  13 1612.76 114.856   1
  -1  -7 -14 1712.34 131.234   1
  -1  -7 -14 1888.48 123.662   1
   1   7  14 1996.29 124.979   1
   1   7  14 1905.35 132.140   1
  -1  -7 -15 4353.91 207.037   1
  -1  -7 -15 4006.17 205.967   1
  -1  -7 -16  281.23  79.095   1
  -1  -7 -16  333.66  88.889   1
   1   7  16  493.42  89.547   1
   1   7  16  297.90  81.317   1
  -1  -7 -17 1918.52 131.564   1
  -1  -7 -17 1483.54 127.284   1
   1   7  17 1810.29 126.214   1
   1   7  17 1942.39 135.638   1
  -1  -7 -18 4987.65 234.568   1
  -1  -7 -18 5106.99 247.778   1
   1   7  18 4909.46 230.452   1
   1   7  18 4934.15 237.037   1
  -1  -7 -19  -76.67  88.889   1
  -1  -7 -19  -36.27  75.021   1
   1   7  19   10.26  65.597   1
   1   7  19  -35.56  82.140   1
  -1  -7 -20  833.74  96.255   1
  -1  -7 -20  622.22 106.625   1
  -1  -7 -21 1859.26 146.996  -1
  -1  -7 -21 1855.97 128.107   1
   1   7  21 1562.96 114.815   1
   1   7  21 1626.75 127.778   1
  -1  -7 -22  339.26  97.901   1
  -1  -7 -22  136.38  84.568   1
   1   7  22  148.35  85.473   1
   1   7  22  139.51  77.531   1
  -1  -7 -23   45.84  79.959   1
  -1  -7 -23  120.53  93.539   1
   1   7  23   87.78  85.967  -1
   1   7  23  268.85  79.876   1
  -1  -7 -24 1088.48 107.490   1
   1   7  24  985.18 104.897   1
  -1  -7 -25  127.82  98.724   1
  -1  -7 -25   66.79  82.469   1
   1   7  25  186.83  82.304   1
  -1  -7 -26   79.79  98.642   1
   1   7  26  158.81  83.127   1
  -1  -7 -27  342.88  93.127   1
   1   7  27  240.16  89.547   1
  -1  -7 -28   54.81  93.786   1
   1   7  28   83.00  88.848   1
   1  -8 -28  146.83  99.753   1
  -1   8  28   65.60  92.181   1
   1  -8 -27   40.32  86.872   1
  -1   8  27  -88.15  87.407   1
   1  -8 -25  487.24 105.926   1
   1  -8 -25  552.26 100.411   1
  -1   8  25  607.00 100.823   1
   1  -8 -24 3709.05 191.193   1
   1  -8 -24 3609.05 210.741   1
  -1   8  24 3653.08 192.675   1
   1  -8 -23 2548.97 158.724   1
   1  -8 -23 2544.85 175.926   1
  -1   8  23 2872.84 168.066   1
   1  -8 -22 1242.39 128.025   1
  -1   8  22 1210.29 121.029   1
   1  -8 -21   70.41  96.008   1
   1  -8 -21  270.33  80.576   1
  -1   8  21  200.82  79.588   1
  -1   8  21   95.39  78.807   1
   1  -8 -20  785.18 116.708   1
   1  -8 -20  803.70 100.165   1
  -1   8  20  728.81  88.724   1
  -1   8  20  924.69 109.918   1
   1  -8 -19  -25.04  75.638   1
  -1   8  19   88.77  72.058   1
   1  -8 -18 1405.76 115.020   1
   1  -8 -18 1600.82 138.354   1
  -1   8  18 1685.18 128.066   1
  -1   8  18 1306.99 110.905   1
   1  -8 -17  430.04 102.675   1
  -1   8  17  469.96  90.946   1
   1  -8 -16  418.93  97.284   1
   1  -8 -16  585.60  92.881   1
  -1   8  16  527.98  90.823   1
  -1   8  16  504.53  95.761   1
   1  -8 -15 1135.39 106.955   1
   1  -8 -15 1134.57 118.601   1
  -1   8  15 1225.51 106.625   1
  -1   8  15 1096.71 109.588   1
   1  -8 -14   40.46  73.909   1
   1  -8 -14   83.79  81.440   1
  -1   8  14   48.07  69.506  -1
  -1   8  14   48.89  78.518   1
   1  -8 -13  472.43  95.802   1
   1  -8 -13  560.90  87.654   1
  -1   8  13  306.71  79.053   1
  -1   8  13  404.73  91.811   1
   1  -8 -12  402.51  83.868   1
  -1   8  12  386.21  81.399   1
   1  -8 -11 1511.93 113.992   1
   1  -8 -11 1773.66 138.848   1
  -1   8  11 1536.62 122.057   1
  -1   8  11 1563.37 116.543  -1
  -1  -8   9 1867.90  86.872   1
  -1  -8   9 2141.56 102.716   1
   1   8  -9 1857.61  86.872   1
   1   8  -9 1776.54  84.938   1
   1  -8  -8  12498. 490.535   1
  -1  -8   8  12091. 452.263   1
   1   8  -8  11946. 447.325   1
  -1   8   8  11967. 472.428   1
   1  -8  -7 1702.06 113.662   1
  -1  -8   7 1494.65  84.362   1
   1   8  -7 1606.58  86.049   1
  -1   8   7 1713.99 114.362  -1
  -1   8   7 1668.31 115.967   1
   1  -8  -6 1100.41 102.757   1
   1  -8  -6  860.08  86.132   1
  -1  -8   6  881.07  73.745   1
  -1  -8   6  725.51  59.671   1
   1   8  -6  866.25  66.296  -1
   1   8  -6  895.06  65.926   1
  -1   8   6 1020.99  90.823   1
  -1   8   6  786.83  81.852   1
   1  -8  -5 1397.53 106.790   1
   1  -8  -5 1465.02 100.699   1
  -1  -8   5 1225.10  77.366   1
  -1  -8   5 1322.63  87.695   1
   1   8  -5 1162.14  76.214   1
   1   8  -5 1211.52  78.642   1
  -1   8   5 1420.99 101.152   1
  -1   8   5 1324.69  98.107   1
   1  -8  -4 3543.62 168.518   1
   1  -8  -4 3597.12 177.160   1
  -1  -8   4 3249.38 147.284   1
  -1  -8   4 3716.87 165.885   1
   1   8  -4 3584.77 158.107   1
   1   8  -4 3324.69 149.341   1
  -1   8   4 3428.39 166.420   1
  -1   8   4 3203.29 157.078   1
   1  -8  -3  306.46  70.288   1
   1  -8  -3  393.62  65.597   1
  -1  -8   3  208.31  55.267   1
  -1  -8   3  270.08  53.539  -1
   1   8  -3  226.83  53.210   1
   1   8  -3  220.33  52.593   1
  -1   8   3  270.16  62.346   1
  -1   8   3  357.86  64.074   1
   1  -8  -2 1379.83  94.444   1
  -1  -8   2 1076.95  81.975   1
  -1   8   2 1323.87  95.103   1
   1  -8  -1 4099.58 192.798   1
   1  -8  -1 3739.09 171.852   1
  -1  -8   1 3815.63 171.276   1
  -1  -8   1 3473.25 164.197   1
   1   8  -1 3597.94 165.432   1
   1   8  -1 3738.27 169.835   1
  -1   8   1 3880.24 178.230   1
  -1   8   1 3989.71 181.852   1
   1   8   0  201.11  56.337   1
   1   8   0  142.35  55.226   1
  -1   8   0   89.42  52.839  -1
  -1   8   0  169.38  54.979   1
   1  -8   1 4913.58 216.543   1
   1  -8   1 5164.60 220.000   1
  -1  -8  -1 4810.69 214.238   1
  -1  -8  -1 5283.95 225.144   1
   1   8   1 5041.15 216.461  -1
   1   8   1 5337.44 228.189   1
  -1   8  -1 4979.42 215.062   1
  -1   8  -1 4913.58 212.057   1
   1  -8   2 7378.59 301.358   1
  -1  -8  -2 7773.66 314.074   1
   1   8   2 7551.43 306.625   1
   1  -8   3 8617.28 338.847   1
   1  -8   3 8679.00 345.555   1
  -1  -8  -3 8753.08 354.691   1
  -1  -8  -3 8670.77 346.337   1
   1   8   3 8613.16 344.526   1
   1   8   3 8596.70 345.391   1
  -1   8  -3 8353.90 330.576   1
  -1   8  -3 8477.36 336.296   1
   1  -8   4 8666.66 339.424   1
   1  -8   4 8419.75 335.020   1
  -1  -8  -4 8765.42 351.852   1
  -1  -8  -4 8786.00 357.325   1
   1   8   4 9160.49 366.255   1
   1   8   4 8617.28 348.107  -1
  -1   8  -4 8423.86 330.740   1
  -1   8  -4 8473.24 333.333   1
   1  -8   5  150.16  58.272   1
   1  -8   5  109.22  50.370   1
  -1  -8  -5  223.62  74.321   1
  -1  -8  -5  163.46  62.428   1
   1   8   5   29.93  57.284   1
   1   8   5  233.70  66.914   1
  -1   8  -5   70.37  49.959   1
  -1   8  -5  200.16  50.494   1
   1  -8   6 1646.91  92.963   1
   1  -8   6 1866.25 108.477   1
  -1  -8  -6 1878.60 125.844   1
  -1  -8  -6 1758.85 112.263   1
   1   8   6 1995.47 121.811   1
   1   8   6 1759.67 113.745   1
  -1   8  -6 1819.75 100.741   1
  -1   8  -6 1563.37  89.465   1
   1   8   7   47.00  62.551   1
   1   8   7   21.36  61.152   1
  -1   8  -7 -131.40  51.523   1
  -1   8  -7  -96.50  55.514   1
   1  -8   8  992.18  75.638   1
   1  -8   8  882.72  67.160   1
  -1   8  -8  965.02  69.259   1
  -1   8  -8  893.83  68.765   1
   1  -8   9 5876.54 235.185   1
   1  -8   9 5843.62 232.140   1
  -1  -8  -9 6288.06 273.580   1
   1   8   9 5748.97 252.963   1
  -1   8  -9 5588.47 223.992   1
  -1   8  -9 5629.62 221.152   1
   1   8  10  -13.11  66.461   1
  -1   8 -10 -148.31  45.185   1
   1  -8  11  -59.59  39.304   1
   1  -8  11  -10.34  37.230   1
  -1  -8 -11   90.99  74.691   1
   1  -8  12  131.77  32.556   1
  -1  -8 -12  212.47  74.650   1
  -1  -8 -12   26.63  78.930   1
   1   8  12  191.81  79.753   1
   1   8  12  180.04  69.712   1
  -1   8 -12   85.56  30.391   1
  -1   8 -12  117.82  34.416   1
  -1  -8 -13   12.19  78.765   1
  -1  -8 -13 -156.42  68.107   1
   1   8  13  -37.69  67.407   1
   1   8  13  -48.64  75.967   1
  -1  -8 -14  111.28  83.333   1
  -1  -8 -14  131.28  70.494   1
   1   8  14   46.75  69.218   1
   1   8  14   90.91  76.872   1
  -1  -8 -15   37.43  70.946   1
  -1  -8 -15  -26.80  81.234   1
   1   8  15  187.45  74.444   1
   1   8  15    8.89  76.173   1
  -1  -8 -16 1844.44 138.230   1
   1   8  16 2055.55 139.671   1
  -1  -8 -17 1155.14 123.951   1
  -1  -8 -17 1227.98 111.111   1
   1   8  17 1329.22 119.794   1
   1   8  17 1279.01 106.584   1
  -1  -8 -18 5049.38 235.679   1
   1   8  18 5633.74 255.144   1
  -1  -8 -19  272.10  96.255   1
  -1  -8 -19  247.45  82.634   1
   1   8  19  237.04  85.761   1
   1   8  19  174.65  78.807   1
  -1  -8 -20 1230.86 125.103   1
  -1  -8 -20 1445.68 114.938   1
   1   8  20 1260.08 113.827   1
   1   8  20 1381.07 113.374   1
  -1  -8 -21 -183.33  92.757   1
   1   8  21  -93.70  81.728   1
  -1  -8 -22 1071.60 127.901   1
  -1  -8 -22 1333.33 112.675   1
   1   8  22 1103.29 107.819   1
  -1  -8 -23  179.51  99.959   1
  -1  -8 -23  207.20  78.642   1
   1   8  23  323.87  85.267   1
  -1  -8 -24  795.47 115.802   1
  -1  -8 -24  839.92 102.099   1
   1   8  24  827.57 102.140   1
  -1  -8 -25  -50.62  90.576   1
  -1  -8 -25 -121.69  88.765   1
  -1  -8 -26  469.14  93.374   1
   1   8  26  418.93  87.160   1
  -1  -8 -27   62.51  89.424   1
   1   8  27   64.20  86.420   1
   1  -9 -26  -66.50  86.955   1
  -1   9  26    8.86  87.819   1
   1  -9 -25   14.57  90.905   1
   1  -9 -25   16.38  98.930   1
  -1   9  25  135.14  88.477   1
   1  -9 -24  -32.98  83.909   1
   1  -9 -24  190.41 100.699   1
  -1   9  24  -50.99  74.156   1
   1  -9 -23  730.45 117.901   1
   1  -9 -23  806.17  98.066   1
  -1   9  23  689.71  96.708   1
   1  -9 -22  403.29  83.210   1
  -1   9  22  492.18  85.062   1
   1  -9 -21  206.83  83.045   1
   1  -9 -21  133.66  89.383   1
  -1   9  21  306.30  81.399   1
  -1   9  21  494.24  82.428   1
   1  -9 -20  258.15  98.518   1
   1  -9 -20  129.84  80.988   1
  -1   9  20  144.90  77.654   1
  -1   9  20  156.87  81.276   1
   1  -9 -19  294.98  83.251   1
   1  -9 -19  331.36  99.876   1
  -1   9  19  259.09  91.564   1
  -1   9  19  223.91  79.259   1
  -1   9  18 1265.43 119.053   1
  -1   9  18 1500.00 116.090   1
   1  -9 -17  227.49  80.946   1
  -1   9  17  135.06  76.090  -1
   1  -9 -16   88.11  88.395   1
   1  -9 -16  190.41  79.012   1
  -1   9  16  200.45  83.827   1
  -1   9  16   48.68  74.444   1
   1  -9 -15  535.39 102.140   1
  -1   9  15  376.30  86.749   1
   1  -9 -14  462.96  93.333   1
   1  -9 -14  343.95  83.292   1
  -1   9  14  460.08  85.761  -1
  -1   9  14  272.39  88.148  -1
   1  -9 -13 1324.69 110.411   1
   1  -9 -13 1150.20 114.321   1
   1  -9 -12  368.77  92.058   1
   1  -9 -12  307.90  78.807   1
  -1   9  12  387.98  88.107   1
  -1   9  12  363.13  75.885   1
   1  -9 -11   78.31  70.247   1
  -1  -9  10 1037.04  75.144   1
  -1  -9  10  923.46  62.798   1
   1   9 -10  778.60  55.350   1
   1   9 -10  657.20  55.844   1
   1  -9  -9  11556. 462.139   1
  -1  -9   9  12638. 481.481   1
  -1  -9   9  11914. 446.502   1
   1   9  -9  12296. 462.551   1
   1   9  -9  12193. 455.967   1
  -1   9   9  11872. 472.839   1
   1  -9  -8 4002.47 217.037   1
   1  -9  -8 4362.14 210.247   1
  -1  -9   8 4078.19 172.675   1
   1   9  -8 3731.68 160.905   1
   1   9  -8 4013.99 172.222   1
   1  -9  -7 1162.96 113.169   1
  -1  -9   7 1205.35  87.572   1
   1   9  -7  865.43  73.992   1
   1   9  -7  663.79  66.255   1
  -1   9   7  906.99  98.025   1
   1  -9  -6 4728.39 223.045   1
   1  -9  -6 4296.29 203.621   1
  -1  -9   6 4403.29 193.457   1
  -1  -9   6 3874.07 171.029  -1
   1   9  -6 4023.86 174.856   1
   1   9  -6 4209.87 182.263   1
  -1   9   6 4510.28 210.823   1
  -1   9   6 4600.82 211.481   1
   1  -9  -5 4851.85 226.049  -1
   1  -9  -5 5465.02 243.251   1
  -1  -9   5 4839.50 205.555   1
  -1  -9   5 5106.99 219.547   1
   1   9  -5 4884.77 207.448   1
   1   9  -5 5189.30 218.601   1
  -1   9   5 5625.51 247.531   1
  -1   9   5 5267.48 237.284   1
   1  -9  -4  24996. 936.213   1
   1  -9  -4  25588. 962.962   1
  -1  -9   4  23700. 883.950   1
   1   9  -4  24247. 901.234   1
  -1   9   4  24539. 920.575   1
  -1   9   4  25807. 967.489   1
   1  -9  -3  211.32  64.074   1
   1  -9  -3  230.33  76.461   1
  -1  -9   3  141.40  55.720   1
  -1  -9   3  160.70  62.922   1
   1   9  -3  205.27  55.432   1
   1   9  -3  272.06  58.683   1
  -1   9   3  253.99  70.741   1
  -1   9   3  196.46  65.391   1
   1  -9  -2 2488.06 143.169   1
   1  -9  -2 2190.94 127.160  -1
  -1  -9   2 2189.71 119.424   1
  -1  -9   2 2170.37 124.156   1
   1   9  -2 2176.95 118.271   1
   1   9  -2 2240.74 125.432   1
  -1   9   2 2183.13 124.485   1
  -1   9   2 2079.83 120.905   1
   1  -9  -1  137.41  62.222   1
   1  -9  -1  126.26  68.189  -1
  -1  -9   1  -70.99  54.774   1
  -1  -9   1   49.22  60.370   1
   1   9  -1   57.57  61.646   1
   1   9  -1   25.28  56.584   1
  -1   9   1   62.51  57.737   1
  -1   9   1  109.75  57.695   1
   1  -9   0  962.55  84.732  -1
  -1  -9   0  952.26  82.551   1
   1   9   0 1018.11  83.951   1
  -1   9   0 1062.55  87.119   1
   1  -9   1  312.67  71.687   1
   1  -9   1  236.21  61.276   1
  -1  -9  -1  234.86  71.111   1
  -1  -9  -1  310.86  63.868   1
   1   9   1  243.46  62.058   1
   1   9   1  185.23  63.621   1
  -1   9  -1  270.82  63.786   1
  -1   9  -1  220.25  70.905   1
   1  -9   2 2339.92 135.185   1
   1  -9   2 2186.83 120.576   1
  -1  -9  -2 2441.15 139.095   1
  -1  -9  -2 2400.00 131.481   1
   1   9   2 2449.38 133.621   1
   1   9   2 2387.24 132.922   1
  -1   9  -2 2313.17 127.778   1
  -1   9  -2 2263.37 123.704   1
   1  -9   3   95.39  54.033   1
   1  -9   3    2.21  61.399   1
  -1  -9  -3  -42.35  63.745   1
  -1  -9  -3  -15.14  59.671   1
   1   9   3   -7.75  64.979   1
   1   9   3   81.93  58.930  -1
  -1   9  -3   35.02  54.650   1
  -1   9  -3   -9.19  51.111   1
   1  -9   4   16.71  54.321   1
   1  -9   4  -82.06  63.374   1
  -1  -9  -4 -140.86  60.000   1
  -1  -9  -4  -80.53  70.905   1
   1   9   4  -71.44  60.165   1
   1   9   4  -43.13  63.868   1
  -1   9  -4   -8.78  53.704   1
  -1   9  -4   -8.78  55.350   1
   1  -9   5   59.26  68.971   1
  -1  -9  -5   87.12  81.564   1
  -1  -9  -5  262.80  75.021   1
   1   9   5   39.03  68.395   1
  -1   9  -5  111.40  55.309   1
   1  -9   6 1156.79  90.988   1
   1  -9   6 1056.38  80.453   1
  -1  -9  -6 1012.34 101.934   1
   1   9   6 1159.67 100.206   1
  -1   9  -6 1148.56  83.169   1
  -1   9  -6 1229.63  85.761   1
   1  -9   7 1515.64  92.346  -1
   1  -9   7 1802.88 111.152   1
  -1  -9  -7 1847.32 126.420   1
  -1  -9  -7 1946.91 125.267  -1
   1   9   7 2068.72 132.304   1
   1   9   7 1721.81 116.584   1
  -1   9  -7 1560.49  95.967   1
  -1   9  -7 1706.58  98.313   1
   1  -9   8  27354. 1012.76   1
   1  -9   8  26004. 958.435   1
  -1  -9  -8  26099. 995.061   1
  -1  -9  -8  27510. 1031.27   1
   1   9   8  27222. 1019.75   1
  -1   9  -8  27144.  999.18   1
  -1   9  -8  27185. 1003.29   1
   1  -9   9 5469.13 222.469   1
   1  -9   9 5913.57 242.469  -1
  -1  -9  -9 5502.05 247.695   1
   1   9   9 6123.45 267.201   1
  -1   9  -9 5518.51 225.308   1
  -1   9  -9 5765.43 232.675   1
   1  -9  10 2471.19 117.613   1
   1  -9  10 2518.93 120.946   1
  -1  -9 -10 2619.75 151.070   1
   1   9  10 2895.06 156.378   1
  -1   9 -10 2487.24 116.461   1
  -1   9 -10 2741.97 126.625   1
   1  -9  11   41.93  43.580   1
  -1  -9 -11  193.83  79.095   1
  -1  -9 -11  126.17  71.605   1
   1   9  11   90.45  68.436   1
  -1   9 -11  157.70  45.309   1
   1  -9  12   35.98  38.539   1
   1  -9  12   40.71  34.461   1
  -1  -9 -12   70.99  71.852   1
  -1  -9 -12  180.29  77.737  -1
   1   9  12   31.88  75.226  -1
   1   9  12   67.86  69.012   1
  -1   9 -12   92.63  38.971   1
  -1   9 -12  104.24  33.547   1
  -1  -9 -13   90.41  73.128   1
  -1  -9 -13   57.86  80.494   1
   1   9  13  -36.09  65.761   1
   1   9  13  146.50  73.251   1
  -1  -9 -14  708.64  97.778   1
   1   9  14  555.97  93.909   1
  -1  -9 -15 1057.61 113.416   1
  -1  -9 -15 1163.37 106.008   1
   1   9  15 1249.79 113.621   1
   1   9  15 1084.36 100.041   1
  -1  -9 -16 1327.57 109.959   1
   1   9  16 1339.09 110.864   1
  -1  -9 -17   92.55  91.440  -1
  -1  -9 -17  258.27  80.000   1
   1   9  17   94.20  68.601   1
   1   9  17  266.71  93.745  -1
   1   9  18 3674.89 185.226   1
   1   9  18 3354.73 184.773   1
  -1  -9 -19  416.87  86.502   1
  -1  -9 -19  495.88 105.844   1
   1   9  19  352.10  87.695   1
   1   9  19  424.69  90.864   1
  -1  -9 -20  566.67  91.234   1
  -1  -9 -20  564.20 106.132   1
   1   9  20  591.77  94.280   1
   1   9  20  691.36  93.251   1
  -1  -9 -21 2997.12 162.099   1
   1   9  21 2831.68 156.625   1
  -1  -9 -22 5555.55 269.959   1
  -1  -9 -22 5736.62 258.271   1
   1   9  22 5934.15 263.662   1
  -1  -9 -23  151.52  81.564   1
  -1  -9 -23  121.60  99.876   1
   1   9  23  -95.60  72.222   1
  -1  -9 -24   -8.78  84.197   1
  -1  -9 -24  -40.66 100.946   1
   1   9  24  -40.41  76.255   1
  -1  -9 -25  144.65  91.523   1
   1   9  25   91.89  85.432   1
   1 -10 -25   77.41  88.889   1
  -1  10  25  -48.77  84.403   1
   1 -10 -24    2.24  81.070   1
  -1  10  24    4.26  82.551   1
   1 -10 -23  463.37 111.728   1
   1 -10 -23  188.89  86.708   1
  -1  10  23  342.43  89.506   1
   1 -10 -22  288.48 101.111   1
   1 -10 -22  404.36  87.119   1
  -1  10  22  403.42  84.815   1
   1 -10 -21  324.20 100.535   1
   1 -10 -21  324.24  81.234  -1
  -1  10  21  310.37  78.025   1
   1 -10 -20 2666.25 176.337   1
   1 -10 -20 2591.36 150.164   1
  -1  10  20 2901.64 159.959   1
   1 -10 -19  -75.43  92.963   1
   1 -10 -19   -8.53  82.881   1
  -1  10  19   27.45  77.119   1
  -1  10  19  -30.83  76.502   1
   1 -10 -18  779.01 112.716   1
   1 -10 -18  758.44 100.165   1
  -1  10  18  613.99  93.827   1
  -1  10  18  611.11 101.152   1
   1 -10 -17 1241.15 108.395   1
   1 -10 -17 1304.94 126.214   1
  -1  10  17 1113.17 107.531   1
  -1  10  17 1246.50 126.173   1
   1 -10 -16  226.50  93.210   1
   1 -10 -16  212.92  77.284   1
  -1  10  16  137.53  70.453   1
  -1  10  16   -6.96  89.424   1
   1 -10 -15   -3.84  72.551   1
  -1  10  15  130.74  71.728   1
   1 -10 -14  646.50  93.251   1
   1 -10 -14  841.56 112.510   1
  -1  10  14  525.10  93.127   1
  -1  10  14  852.26  96.337   1
   1 -10 -13  147.94  81.646   1
  -1  10  13  147.12  78.189   1
   1 -10 -12  370.53 102.263   1
   1 -10 -12  536.21  88.930   1
  -1  10  12  542.39  84.732   1
   1 -10 -11  166.50  81.317   1
  -1 -10  11  135.19  45.473   1
  -1 -10  11   96.26  36.638   1
   1  10 -11  136.26  38.568   1
   1  10 -11  113.42  37.831  -1
  -1  10  11  160.78  74.197   1
  -1 -10  10 2158.02 113.416   1
  -1 -10  10 2026.34 100.329   1
   1  10 -10 1954.32  99.136   1
   1  10 -10 2159.26 104.732   1
  -1  10  10 1918.93 126.872   1
   1 -10  -9 2027.98 130.905   1
   1 -10  -9 1859.26 135.432   1
  -1  10   9 1980.66 127.284   1
  -1  10   9 1927.57 128.889   1
   1 -10  -8  13687. 538.271   1
  -1 -10   8  14675. 553.909   1
  -1 -10   8  14428. 551.028   1
   1  10  -8  13761. 519.753   1
   1  10  -8  14230. 539.094   1
  -1  10   8  13416. 528.395   1
   1 -10  -7 3916.05 194.938   1
   1 -10  -7 3578.60 189.671   1
  -1 -10   7 3883.95 180.411   1
  -1 -10   7 3916.46 176.255  -1
   1  10  -7 3682.71 167.119   1
   1  10  -7 3974.89 178.601   1
  -1  10   7 3626.33 184.979   1
  -1  10   7 3828.80 193.580   1
   1 -10  -6  40720. 1511.93   1
   1 -10  -6  41564. 1537.04   1
  -1 -10   6  40272. 1481.89   1
   1  10  -6  40403. 1483.13   1
  -1  10   6  41399. 1530.86   1
  -1  10   6  42263. 1562.96   1
   1 -10  -5  11337. 456.378   1
   1 -10  -5  10938. 442.798   1
  -1 -10   5  11272. 438.683   1
  -1 -10   5  11165. 439.506   1
   1  10  -5  11152. 432.510   1
   1  10  -5  11494. 448.148   1
  -1  10   5  11539. 461.316   1
  -1  10   5  11424. 455.967   1
   1 -10  -4 4855.96 229.424   1
  -1 -10   4 4518.51 201.234  -1
  -1 -10   4 4534.98 207.778   1
   1  10  -4 4255.14 191.193   1
   1  10  -4 4460.90 201.399   1
  -1  10   4 4950.61 230.247   1
   1 -10  -3  14206. 562.139   1
   1 -10  -3  13523. 536.214   1
  -1 -10   3  14062. 541.975   1
  -1 -10   3  12852. 506.172   1
   1  10  -3  13354. 521.399   1
   1  10  -3  13790. 530.864   1
  -1  10   3  14588. 567.901   1
  -1  10   3  14230. 553.909   1
   1 -10  -2   45.76  74.732   1
   1 -10  -2   29.56  67.037  -1
  -1 -10   2  -74.28  61.276   1
   1  10  -2   15.45  59.383   1
  -1  10   2   72.14  69.506   1
  -1  10   2   54.03  67.572   1
   1 -10  -1  234.98  72.798   1
   1 -10  -1  213.29  74.197   1
  -1 -10   1   78.15  63.004   1
  -1 -10   1   -5.38  66.337   1
   1  10  -1   77.94  63.292   1
   1  10  -1  -42.02  56.584   1
  -1  10   1  139.96  72.922   1
  -1  10   1  156.67  68.107   1
  -1 -10   0  145.43  68.477   1
  -1 -10   0  236.54  72.058   1
   1  10   0  200.29  70.247   1
   1  10   0  226.01  65.144   1
  -1  10   0  473.66  79.712   1
   1 -10   1  765.84  93.045   1
   1 -10   1  822.63  86.255   1
  -1 -10  -1  806.58  84.691   1
  -1 -10  -1  938.68  96.420   1
   1  10   1  781.07  90.988   1
   1  10   1  823.46  85.555   1
  -1  10  -1  674.90  79.712   1
  -1  10  -1  847.32  86.461   1
   1 -10   2 1925.51 118.601   1
   1 -10   2 2037.04 129.547   1
  -1 -10  -2 1958.43 128.806   1
  -1 -10  -2 1897.12 122.592   1
   1  10   2 1910.70 122.963   1
   1  10   2 2311.11 137.942   1
  -1  10  -2 1781.07 111.111   1
  -1  10  -2 1783.54 115.144  -1
   1 -10   3  943.21  91.646  -1
   1  10   3 1079.01  95.885   1
   1  10   3 1189.30 104.033  -1
   1 -10   4  140.66  65.638   1
   1 -10   4  186.13  74.444   1
  -1 -10  -4  -19.15  77.202   1
   1  10   4   17.95  69.383   1
  -1  10  -4  154.36  62.140   1
  -1  10  -4   78.68  60.617   1
   1 -10   5 2358.02 131.234   1
   1 -10   5 2228.39 137.490   1
  -1 -10  -5 2246.09 141.975   1
  -1 -10  -5 2171.19 133.827   1
   1  10   5 2366.66 138.395   1
   1  10   5 2146.50 134.115   1
  -1  10  -5 2069.96 121.193   1
  -1  10  -5 2207.82 124.362  -1
   1 -10   6  32683. 1206.99   1
   1 -10   6  31860. 1181.07   1
  -1 -10  -6  32712. 1217.69   1
  -1 -10  -6  33280. 1242.39   1
   1  10   6  34494. 1281.48   1
   1  10   6  35543. 1321.81   1
  -1  10  -6  33486. 1235.80   1
  -1  10  -6  33436. 1233.33   1
   1 -10   7  759.26  89.876   1
  -1 -10  -7  892.18  98.683   1
   1  10   7  772.43  91.934   1
  -1  10  -7  688.07  77.531   1
   1 -10   8  11082. 429.218   1
   1 -10   8  10951. 428.806   1
  -1 -10  -8  11576. 461.728   1
  -1 -10  -8  11514. 464.609   1
   1  10   8  11955. 474.485   1
   1  10   8  11576. 466.255   1
  -1  10  -8  11374. 438.271   1
  -1  10  -8  11111. 428.806   1
   1 -10   9  488.48  72.593   1
   1 -10   9  506.58  64.856   1
  -1 -10  -9  564.20  92.222   1
  -1 -10  -9  602.88  90.206   1
   1  10   9  627.98  88.354   1
   1  10   9  565.43  88.189   1
  -1  10  -9  502.88  64.527   1
  -1  10  -9  500.82  67.572   1
   1 -10  10   37.12  51.728   1
   1 -10  10   88.60  59.383   1
  -1 -10 -10   12.11  74.115   1
   1  10  10  263.83  78.354   1
  -1  10 -10  116.05  50.741  -1
  -1  10 -10  122.30  54.568   1
   1 -10  11  313.87  55.679   1
   1 -10  11  343.58  55.967   1
  -1 -10 -11  483.54  88.477   1
   1  10  11  500.00  84.444   1
  -1  10 -11  358.27  52.510   1
  -1  10 -11  357.86  48.848  -1
   1 -10  12   69.14  43.374   1
  -1  10 -12  132.51  43.333   1
  -1 -10 -13 2371.60 142.634  -1
  -1 -10 -13 2518.10 155.062   1
   1  10  13 2250.62 139.918   1
   1  10  13 2262.14 144.527   1
  -1  10 -13 2484.77 101.523   1
  -1 -10 -14 1317.69 109.671   1
  -1 -10 -14 1084.77 121.029   1
   1  10  14 1053.09 116.708   1
   1  10  14 1292.18 104.197   1
  -1 -10 -15  -86.95  70.329   1
  -1 -10 -15  116.58  90.453   1
   1  10  15  -13.79  83.951   1
   1  10  15   41.48  66.543   1
  -1 -10 -16  167.12  74.691   1
  -1 -10 -16  127.04  90.041   1
   1  10  16  112.14  73.621   1
   1  10  16  130.62  87.284   1
  -1 -10 -17  135.27  77.078   1
  -1 -10 -17  165.88  92.263   1
  -1 -10 -18 4646.09 237.983   1
   1  10  18 4497.94 221.811   1
  -1 -10 -19 2888.06 159.424   1
  -1 -10 -19 3008.64 190.864   1
   1  10  19 3382.71 175.926   1
  -1 -10 -20 4144.03 222.016   1
  -1 -10 -20 3727.98 187.201   1
   1  10  20 4259.26 206.955   1
  -1 -10 -21 2248.97 159.876   1
  -1 -10 -21 1867.08 133.704   1
   1  10  21 2356.38 149.095   1
  -1 -10 -22  509.46 110.535   1
  -1 -10 -22  595.47 101.687   1
  -1 -10 -23 1549.79 125.103   1
   1  10  23 1478.19 116.955  -1
  -1 -10 -24 1723.46 135.514  -1
   1  10  24 1588.06 122.428   1
  -1  11  24  300.04 100.453   1
   1 -11 -23  -87.16  82.304   1
  -1  11  23  -34.61  78.107   1
   1 -11 -22  128.02  81.646   1
   1 -11 -22   80.95 106.379   1
  -1  11  22    9.64  77.695   1
   1 -11 -21  113.13  91.234   1
   1 -11 -20  836.21 100.494   1
   1 -11 -20 1139.09 128.230   1
  -1  11  20  894.24  98.683   1
   1 -11 -19  202.18  79.218   1
   1 -11 -19  180.82 104.732   1
  -1  11  19  235.06  79.259   1
   1 -11 -18  804.94 114.033   1
   1 -11 -18  900.82 102.798   1
   1 -11 -17  742.80 109.506   1
  -1  11  17  749.38  98.806   1
   1 -11 -16  400.41 101.605   1
   1 -11 -16  261.98  86.420   1
  -1  11  16  410.49  84.403   1
  -1  11  16  205.72  83.004   1
   1 -11 -15  147.74  87.819   1
   1 -11 -15  218.48  81.276   1
  -1  11  15  153.95  74.033   1
  -1  11  15   21.90  86.584   1
   1 -11 -14  546.09  88.148   1
   1 -11 -14  466.25  99.876   1
  -1  11  14  611.93  87.407   1
  -1  11  14  537.86  92.798   1
   1 -11 -13 1117.28 107.284   1
  -1  11  13 1365.02 110.905   1
   1 -11 -12 1782.71 128.724   1
   1  11 -12 1655.14  75.021   1
   1  11 -12 1610.70  77.942   1
  -1  11  12 1802.06 124.485   1
  -1 -11  11 1020.58  69.547   1
   1  11 -11 1022.63  66.749   1
   1  11 -11 1113.99  78.848   1
   1 -11 -10  964.20 107.942   1
   1 -11 -10  802.88 105.391   1
  -1 -11  10  819.75  81.070   1
  -1 -11  10  800.82  70.041   1
   1  11 -10  912.76  76.255   1
   1  11 -10  870.37  72.099   1
  -1  11  10  780.25  99.835   1
  -1  11  10  763.79  98.025   1
   1 -11  -9  583.13  98.148   1
   1 -11  -9  575.72  90.288   1
  -1 -11   9  600.41  77.983   1
  -1 -11   9  464.20  66.502   1
   1  11  -9  533.74  63.909   1
   1  11  -9  556.79  69.671  -1
  -1  11   9  352.96  90.453   1
  -1  11   9  428.39  83.868   1
   1 -11  -8 9588.47 401.440   1
   1 -11  -8 9176.95 379.547   1
  -1 -11   8  10815. 427.983   1
  -1 -11   8  10210. 403.991   1
   1  11  -8  10387. 406.666   1
  -1  11   8 9699.58 396.625  -1
  -1  11   8 9839.50 406.954   1
   1 -11  -7  13823. 549.382   1
   1 -11  -7  14267. 558.024   1
  -1 -11   7  14654. 560.905   1
  -1 -11   7  14823. 571.193   1
   1  11  -7  14580. 558.436   1
   1  11  -7  14728. 561.316   1
  -1  11   7  14099. 551.851   1
  -1  11   7  15000. 589.300  -1
   1 -11  -6 2444.03 146.502   1
   1 -11  -6 2350.62 158.518   1
  -1 -11   6 2285.18 129.918   1
  -1 -11   6 2551.03 146.502   1
   1  11  -6 2428.80 135.144   1
   1  11  -6 2438.27 130.329   1
  -1  11   6 2211.52 149.876   1
  -1  11   6 2332.92 143.662   1
   1 -11  -5 3323.04 179.094   1
  -1 -11   5 3131.68 158.271   1
   1  11  -5 2910.70 148.025   1
  -1  11   5 2973.66 163.210   1
  -1 -11   4 1957.61 130.905   1
  -1 -11   4 2148.97 128.066   1
   1  11  -4 2090.94 121.728   1
   1  11  -4 2008.64 129.876   1
  -1  11   4 2639.09 159.876   1
  -1  11   4 2269.96 138.066   1
   1 -11  -3  17029. 657.613  -1
   1 -11  -3  16625. 648.559   1
  -1 -11   3  16790. 640.329   1
  -1 -11   3  16905. 650.617   1
   1  11  -3  16449. 626.748   1
   1  11  -3  17288. 660.493   1
  -1  11   3  17815. 685.596   1
  -1  11   3  17370. 671.193   1
   1 -11  -2 4112.75 207.407   1
  -1 -11   2 3606.99 177.572   1
  -1 -11   2 3833.74 191.893   1
   1  11  -2 3761.72 184.979   1
   1  11  -2 3794.65 181.728   1
   1 -11  -1 3366.25 177.983   1
   1 -11  -1 3230.86 171.152   1
  -1 -11   1 3043.62 164.815   1
  -1 -11   1 3085.18 160.041   1
   1  11  -1 3286.83 169.053   1
   1  11  -1 3123.87 161.687   1
  -1  11   1 3009.05 165.020   1
  -1  11   1 3527.57 180.247   1
   1 -11   0 1205.76 105.514   1
   1 -11   0 1054.73 104.074   1
  -1 -11   0  984.36 104.033   1
  -1 -11   0 1026.75  97.448   1
   1  11   0  953.50  96.420   1
   1  11   0 1080.25  98.560   1
  -1  11   0 1131.27 100.741   1
  -1  11   0 1039.92 101.276   1
   1 -11   1  671.19  95.514   1
   1 -11   1  438.27  80.206   1
  -1 -11  -1  512.76  81.399   1
  -1 -11  -1  477.78  87.654   1
   1  11   1  325.51  79.300   1
   1  11   1  547.32  80.206   1
  -1  11  -1  558.85  85.185   1
  -1  11  -1  517.28  80.206   1
   1 -11   2 1906.17 133.251   1
   1 -11   2 1916.05 125.062   1
  -1 -11  -2 1962.96 133.251   1
  -1  11  -2 1787.65 122.798   1
  -1  11  -2 2027.16 125.473   1
   1 -11   3 2118.93 135.843   1
   1 -11   3 2116.87 126.132   1
  -1 -11  -3 1876.54 128.066   1
  -1 -11  -3 2127.57 142.222   1
   1  11   3 2302.88 145.679   1
   1  11   3 2377.36 140.988   1
  -1  11  -3 2063.78 124.074   1
  -1  11  -3 1888.06 123.621   1
   1 -11   4 5399.17 248.107   1
   1 -11   4 5386.83 237.531   1
  -1 -11  -4 5502.05 257.037  -1
   1  11   4 5934.15 268.806   1
   1  11   4 5580.24 250.987  -1
  -1  11  -4 5666.66 247.983   1
  -1  11  -4 5390.94 236.543   1
   1 -11   5  139.09  70.329   1
  -1 -11  -5   20.41  75.720   1
   1  11   5  228.68  75.844   1
  -1  11  -5  154.49  68.889   1
   1 -11   6 1353.50 103.086   1
   1 -11   6 1367.49 110.082   1
  -1 -11  -6 1371.60 115.185   1
  -1 -11  -6 1609.46 127.078   1
   1  11   6 1254.73 115.802   1
   1  11   6 1402.88 109.671   1
  -1  11  -6 1389.30 101.728   1
  -1  11  -6 1372.02 103.580   1
   1 -11   7 1818.11 126.420   1
   1 -11   7 1698.76 113.951   1
  -1 -11  -7 1429.22 123.786   1
  -1 -11  -7 1551.44 117.572   1
   1  11   7 1538.68 116.173  -1
   1  11   7 1581.48 124.115   1
  -1  11  -7 1607.82 107.613   1
  -1  11  -7 1709.46 109.918  -1
   1 -11   8 2692.18 146.708   1
   1 -11   8 2263.37 126.461   1
  -1 -11  -8 2539.50 152.963   1
  -1 -11  -8 2365.84 151.399   1
   1  11   8 2650.61 159.506   1
   1  11   8 2685.59 154.115   1
  -1  11  -8 2378.19 126.831   1
  -1  11  -8 2411.93 131.934   1
   1 -11   9  289.34  70.617   1
   1 -11   9  218.44  73.745   1
  -1 -11  -9  372.88  89.753  -1
  -1 -11  -9  443.21  86.502   1
   1  11   9  427.98  80.329   1
   1  11   9  448.56  91.646   1
  -1  11  -9  265.51  65.432   1
   1 -11  10   53.99  62.551   1
   1 -11  10  -38.72  59.053   1
  -1 -11 -10  255.39  80.864   1
   1  11  10  188.31  83.909   1
  -1  11 -10   83.50  58.642   1
  -1  11 -10   99.09  56.337   1
   1 -11  11  774.48  77.901   1
   1 -11  11  766.25  71.564   1
  -1 -11 -11  746.09  96.913   1
   1  11  11  943.62  98.313   1
  -1  11 -11  786.42  69.095   1
  -1  11 -11  738.27  68.560   1
   1 -11  12 1473.25  86.872   1
  -1 -11 -12 1539.92 118.806   1
   1  11  12 1374.48 108.806   1
  -1  11 -12 1472.02  82.263   1
  -1  11 -12 1437.86  82.222   1
   1 -11  13  -46.26  36.021   1
   1 -11  13  -59.92  38.333   1
  -1 -11 -13   20.98  77.160   1
  -1 -11 -13  -25.46  70.658   1
   1  11  13   27.21  66.914   1
  -1  11 -13    1.75  33.984   1
  -1  11 -13  -14.96  33.169  -1
  -1 -11 -14   37.53  80.741   1
  -1 -11 -14   -6.18  76.008   1
   1  11  14   -8.49  68.272   1
   1  11  14   16.74  79.547   1
  -1 -11 -15  419.75  96.461   1
  -1 -11 -15  541.15  89.959   1
   1  11  15  398.02  86.543   1
   1  11  15  433.74  94.239   1
  -1 -11 -16  497.53 101.934   1
   1  11  16  667.90 102.099  -1
  -1 -11 -17  127.78  79.918   1
  -1 -11 -17    1.90  89.959   1
   1  11  17  116.17  76.831   1
  -1 -11 -18   61.48  74.527   1
  -1 -11 -18   69.38 101.193   1
   1  11  18  -31.11  79.959   1
  -1 -11 -19  363.13  90.494   1
   1  11  19  437.86  84.897   1
  -1 -11 -20  479.83 108.724   1
  -1 -11 -20  332.18  89.753   1
   1  11  20  232.72  92.469   1
  -1 -11 -21  240.70 102.387   1
  -1 -11 -21   70.70  80.370   1
   1  11  21  139.18  78.971   1
  -1 -11 -22 1326.75 118.848   1
   1  11  22 1418.11 116.255   1
  -1 -11 -23  893.41 120.123   1
   1  11  23  919.75 112.963  -1
   1 -12 -22 2086.01 143.909   1
  -1  12  22 1938.27 133.621   1
   1 -12 -21  517.70  89.136  -1
  -1  12  21  398.60  85.062  -1
   1 -12 -20  469.96  95.309   1
   1 -12 -20  439.92 107.448   1
  -1  12  20  700.82  93.333   1
   1 -12 -19  -18.37  89.053  -1
   1 -12 -19   79.67  78.724   1
  -1  12  19  -59.63  80.988   1
   1 -12 -18  538.27 102.346   1
   1 -12 -18  581.48  94.033   1
  -1  12  18  480.66  85.555   1
   1 -12 -17   28.67  95.967   1
   1 -12 -17  -25.05  77.531   1
  -1  12  17  -68.48  72.428   1
   1 -12 -16  457.20 106.502   1
   1 -12 -16  450.62  93.498   1
  -1  12  16  396.58  85.226   1
   1 -12 -15  716.46 109.506   1
  -1  12  15  920.16 113.951   1
   1 -12 -14   59.09  88.189   1
   1 -12 -14   35.60  73.868   1
  -1  12  14   60.37  74.156   1
   1 -12 -13  419.34  88.313   1
  -1  12  13  478.19  85.473   1
   1 -12 -12  312.72  85.967   1
  -1 -12  12  392.47  48.189   1
  -1 -12  12  353.79  51.687   1
   1  12 -12  347.37  46.255   1
  -1  12  12  370.25  78.560   1
   1 -12 -11  947.74 106.502   1
  -1 -12  11 1015.64  78.971   1
  -1 -12  11  973.66  84.280   1
   1  12 -11  790.53  70.288   1
   1  12 -11  884.77  77.284   1
  -1  12  11 1032.92 102.263   1
   1 -12 -10  494.24  87.490   1
   1 -12 -10  463.37  95.144   1
   1  12 -10  568.31  67.695   1
   1  12 -10  550.21  71.152   1
  -1  12  10  434.16  91.769   1
  -1  12  10  323.58  80.000   1
   1 -12  -9 3663.78 192.922   1
   1 -12  -9 3830.45 205.103   1
  -1 -12   9 4002.47 190.658   1
   1  12  -9 3825.51 178.230   1
  -1  12   9 3997.53 205.597   1
  -1  12   9 3797.12 195.679   1
   1 -12  -8 1028.81 111.358   1
   1 -12  -8  778.19 109.136   1
  -1 -12   8 1106.99  91.234   1
  -1 -12   8  987.65  97.819   1
   1  12  -8 1069.96  88.313   1
   1  12  -8  985.18  90.165   1
  -1  12   8 1016.46 108.518   1
   1 -12  -7  114.20  90.823   1
   1 -12  -7   28.27  78.272   1
  -1 -12   7 -117.37  72.140   1
  -1 -12   7   -5.09  65.267   1
   1  12  -7   42.92  72.263   1
   1  12  -7  121.15  61.564   1
  -1  12   7   -8.90  82.593   1
  -1  12   7  108.81  77.860   1
   1 -12  -6 6534.97 291.893   1
   1 -12  -6 6341.56 290.987   1
  -1 -12   6 6102.88 273.086   1
  -1 -12   6 6411.52 275.144   1
   1  12  -6 6547.32 281.605   1
   1  12  -6 5942.38 254.485   1
  -1  12   6 6609.05 294.485   1
  -1  12   6 5942.38 266.913   1
   1 -12  -5 2309.46 145.638   1
   1 -12  -5 2237.03 152.922   1
  -1 -12   5 2114.40 129.136   1
  -1 -12   5 2292.18 143.004   1
   1  12  -5 2490.12 137.407   1
   1  12  -5 2112.76 132.551   1
  -1  12   5 2206.99 146.502   1
  -1  12   5 2241.15 140.988   1
   1 -12  -4  12391. 495.061   1
   1 -12  -4  12708. 513.168   1
  -1 -12   4  12210. 489.300   1
  -1 -12   4  12263. 485.185   1
   1  12  -4  12498. 495.061   1
   1  12  -4  12494. 490.535   1
  -1  12   4  13037. 518.107   1
  -1  12   4  13774. 548.971   1
   1 -12  -3   54.77  82.140   1
  -1 -12   3   72.22  79.506   1
  -1 -12   3    6.14  74.979   1
   1  12  -3   71.77  76.667   1
   1  12  -3   75.51  68.272   1
  -1  12   3   84.77  74.156   1
   1 -12  -2 3004.94 177.366  -1
  -1 -12   2 2406.99 149.053   1
  -1 -12   2 2387.24 143.457   1
   1  12  -2 2732.10 157.284   1
  -1  12   2 3293.82 174.362   1
  -1  12   2 3241.97 182.510   1
   1 -12  -1 1269.96 117.366   1
   1 -12  -1 1498.76 118.313   1
  -1 -12   1 1310.29 113.539   1
   1  12  -1 1369.13 114.938   1
  -1  12   1 1546.50 124.321   1
  -1  12   1 1559.26 116.296   1
  -1 -12   0  -36.88  77.819   1
  -1 -12   0   32.07  74.650   1
   1  12   0 -104.73  69.794   1
   1  12   0    9.84  72.675   1
   1 -12   1  665.02  96.831   1
  -1 -12  -1  403.42  86.214   1
  -1 -12  -1  522.22  95.967   1
   1  12   1  544.44  89.918   1
   1  12   1  343.95  83.045   1
  -1  12  -1  616.87  90.411   1
   1 -12   2 1491.77 126.049   1
   1 -12   2 1457.20 118.848   1
  -1 -12  -2 1291.77 112.469   1
  -1 -12  -2 1304.94 122.469   1
   1  12   2 1413.17 109.630   1
   1  12   2 1071.60 113.416   1
  -1  12  -2 1508.23 113.704   1
  -1  12  -2 1464.61 116.049   1
   1 -12   3  137.74  81.687   1
   1 -12   3  283.58  79.259   1
  -1 -12  -3  165.43  78.930   1
  -1 -12  -3  169.88  89.918   1
   1  12   3   74.28  90.700   1
   1  12   3   79.42  75.514   1
  -1  12  -3  165.10  72.716   1
  -1  12  -3  172.14  75.802   1
   1 -12   4 7674.89 322.798   1
   1 -12   4 8020.57 342.839   1
  -1 -12  -4 7786.00 338.066   1
  -1 -12  -4 7691.35 329.547   1
   1  12   4 7880.65 343.045   1
   1  12   4 7761.31 331.152   1
  -1  12  -4 7905.34 327.983   1
  -1  12  -4 7954.73 332.716   1
   1 -12   5 1084.36 102.140   1
   1 -12   5 1197.12 112.510   1
  -1 -12  -5 1179.83 112.510   1
  -1 -12  -5 1183.54 118.477   1
   1  12   5 1138.68 115.720   1
   1  12   5 1112.34 105.020   1
  -1  12  -5 1289.30 102.881   1
  -1  12  -5 1322.63 103.045   1
   1 -12   6 1766.25 126.296   1
   1 -12   6 1793.41 122.222   1
  -1 -12  -6 1890.12 138.189   1
  -1 -12  -6 1968.72 143.868   1
   1  12   6 2004.52 131.646   1
   1  12   6 2231.27 147.613   1
  -1  12  -6 1790.94 114.732  -1
  -1  12  -6 2098.35 129.835   1
   1 -12   7 2700.82 147.613   1
  -1 -12  -7 2752.26 164.568   1
  -1 -12  -7 2870.37 168.025   1
   1  12   7 2999.59 169.876   1
   1  12   7 3013.17 173.662   1
  -1  12  -7 2739.92 143.580   1
   1 -12   8  205.14  68.930   1
   1 -12   8  186.13  76.502   1
  -1 -12  -8   78.60  80.041   1
   1  12   8   82.96  79.300   1
  -1  12  -8  127.00  65.638   1
  -1  12  -8  162.02  66.708   1
   1 -12   9   14.91  65.967   1
   1 -12   9   95.88  75.679  -1
  -1 -12  -9  160.99  78.395   1
  -1 -12  -9  189.59  89.300   1
   1  12   9   32.84  69.712   1
   1  12   9  160.33  86.132   1
  -1  12  -9  137.24  68.230   1
  -1  12  -9 -113.50  59.712   1
   1 -12  10  600.00  84.609  -1
  -1 -12 -10  590.53  90.905   1
  -1 -12 -10  400.21 108.230   1
   1  12  10  469.55  81.317   1
   1  12  10  504.11 114.856   1
  -1  12 -10  632.92  77.778   1
   1 -12  11 1965.02 114.938   1
   1 -12  11 2076.54 124.280   1
  -1 -12 -11 2344.85 157.572   1
  -1 -12 -11 2102.47 139.177   1
   1  12  11 2123.04 134.979   1
   1  12  11 2314.40 149.095   1
   1 -12  12  656.38  70.988   1
   1 -12  12  658.02  69.753   1
  -1 -12 -12  748.97  94.774   1
   1  12  12  602.47  86.214  -1
  -1  12 -12  590.95  64.444   1
  -1  12 -12  633.33  66.049   1
   1 -12  13  108.81  42.839   1
   1 -12  13  174.65  43.004   1
  -1 -12 -13  123.13  80.658   1
   1  12  13   64.03  72.757   1
  -1  12 -13  177.00  44.815   1
  -1 -12 -14   18.28  99.383   1
  -1 -12 -15 1066.67 106.337   1
  -1 -12 -15 1155.55 127.325   1
   1  12  15 1016.05 100.535   1
  -1 -12 -16  -24.21  74.362   1
   1  12  16  142.96  78.642   1
  -1 -12 -17   82.14  81.523   1
  -1 -12 -17   66.13  90.082   1
   1  12  17  142.51  84.897   1
  -1 -12 -18 1448.15 118.354   1
  -1 -12 -18 1441.56 132.099   1
   1  12  18 1423.46 117.737   1
  -1 -12 -19  131.56  81.646   1
  -1 -12 -19  106.79  95.267   1
   1  12  19  270.91  86.872   1
  -1 -12 -20  130.49  80.782   1
   1  12  20  -39.02  73.210   1
  -1 -12 -21 1105.76 114.650   1
   1  12  21  960.08 104.074   1
   1 -13 -20 1341.15 122.839   1
  -1  13  20 1424.69 121.564   1
   1 -13 -19  -33.70  75.555   1
  -1  13  19  -50.82  72.839   1
   1 -13 -18   20.82  77.860   1
   1 -13 -18   20.24  87.325   1
  -1  13  18 -128.72  73.868   1
   1 -13 -17   -0.69  81.687   1
   1 -13 -17   -1.02  83.580  -1
  -1  13  17   26.04  78.066   1
   1 -13 -16 1534.98 122.839   1
   1 -13 -16 1811.11 131.934   1
  -1  13  16 1822.63 133.827   1
   1 -13 -15   -4.07  76.790   1
  -1  13  15  134.94  77.654   1
   1 -13 -14  237.24  82.099   1
  -1  13  14  194.98  76.790   1
   1 -13 -13  -44.20  91.852   1
  -1  13  13  189.05  84.979   1
   1 -13 -12  -63.50  90.617   1
   1 -13 -12   27.77  86.543   1
  -1 -13  12  116.83  53.827   1
  -1 -13  12  123.83  59.959   1
   1  13 -12   72.96  52.222   1
   1  13 -12  101.60  49.918   1
  -1  13  12  -12.75  77.448   1
  -1  13  12   21.57  80.617   1
   1 -13 -11   39.25  83.457   1
   1 -13 -11 -115.72  80.453   1
  -1 -13  11  126.87  65.555   1
  -1 -13  11   99.42  71.029   1
   1  13 -11  118.07  59.753   1
   1  13 -11   43.09  58.724   1
  -1  13  11   -6.38  72.510   1
  -1  13  11  -58.02  78.025   1
   1 -13 -10 4358.02 226.255   1
   1 -13 -10 4831.27 231.275   1
  -1 -13  10 5193.41 234.773   1
   1  13 -10 4711.93 218.518   1
  -1  13  10 4711.93 222.181   1
  -1  13  10 4390.94 222.716   1
   1 -13  -9  434.57  84.815   1
   1 -13  -9  379.96 103.416   1
  -1 -13   9  397.12  84.815   1
  -1 -13   9  377.78  77.695   1
   1  13  -9  553.09  76.625   1
   1  13  -9  452.26  81.852   1
  -1  13   9  293.95  98.107   1
  -1  13   9  446.50  80.617   1
   1 -13  -8 2116.87 154.609   1
   1 -13  -8 2129.22 139.918   1
  -1 -13   8 1849.38 125.802   1
   1  13  -8 2264.20 130.082   1
  -1  13   8 1995.06 133.045   1
  -1  13   8 2155.14 155.802   1
  -1 -13   7 4975.30 232.387   1
  -1 -13   7 4905.35 225.144   1
   1  13  -7 4703.70 211.893   1
   1  13  -7 4613.16 216.666   1
  -1  13   7 4893.00 231.564   1
  -1  13   7 4465.02 225.761   1
   1 -13  -6  523.46 101.605   1
  -1 -13   6  500.41  84.156   1
  -1 -13   6  508.23  87.490   1
   1  13  -6  500.00  86.790   1
   1  13  -6  490.53  76.831   1
  -1  13   6  632.92 107.325   1
   1 -13  -5  171.89  84.979   1
   1 -13  -5  116.21  80.041   1
  -1 -13   5  204.12  82.346   1
  -1 -13   5  138.35  76.914   1
   1  13  -5  -34.63  70.782   1
   1  13  -5   74.86  69.341   1
   1 -13  -4  328.52  89.835   1
   1 -13  -4  206.09  87.654   1
  -1 -13   4  130.21  81.769   1
  -1 -13   4  126.95  79.300   1
   1  13  -4  278.15  74.979   1
   1  13  -4   88.48  75.555   1
  -1  13   4  175.51  91.523   1
  -1  13   4  350.58  86.461   1
   1 -13  -3 7304.52 316.008   1
   1 -13  -3 7279.83 321.399   1
  -1 -13   3 7448.55 322.098   1
   1  13  -3 7448.55 320.164  -1
  -1  13   3 7954.73 337.531   1
  -1  13   3 7909.46 341.029   1
   1 -13  -2 4440.33 223.909   1
   1 -13  -2 4831.27 229.588   1
  -1 -13   2 4074.89 202.675   1
  -1 -13   2 4473.25 221.152  -1
   1  13  -2 4189.30 202.263  -1
   1  13  -2 4539.09 218.395   1
  -1  13   2 4711.93 223.992   1
  -1  13   2 4954.73 240.288   1
   1 -13  -1 1308.64 125.185   1
  -1 -13   1  996.30 104.650   1
  -1 -13   1 1029.63 111.687   1
   1  13  -1 1309.46 109.259   1
   1  13  -1 1319.34 116.337   1
  -1  13   1 1189.30 113.786   1
  -1  13   1 1259.67 108.765   1
   1 -13   0 2731.27 157.037   1
  -1 -13   0 2386.42 146.584   1
   1  13   0 2458.85 146.708   1
  -1  13   0 2473.66 147.448   1
   1 -13   1  584.36  92.551   1
   1 -13   1  561.73 100.535   1
  -1 -13  -1  500.41  89.300   1
  -1 -13  -1  653.50  97.819   1
   1  13   1  448.56  91.234   1
   1  13   1  513.99  86.090   1
  -1  13  -1  580.25  92.387   1
  -1  13  -1  730.86  98.354   1
   1 -13   2  326.38  85.514   1
   1 -13   2  160.49  95.185   1
  -1 -13  -2  241.77  82.881   1
  -1 -13  -2  112.02  79.712   1
   1  13   2  140.08  77.078   1
   1  13   2  121.98  76.132   1
  -1  13  -2  323.66  85.432   1
  -1  13  -2  173.99  81.523  -1
   1 -13   3 2111.93 141.934   1
  -1 -13  -3 2141.15 141.687   1
  -1 -13  -3 2226.34 148.148   1
   1  13   3 2182.30 138.025   1
   1  13   3 2004.11 139.383   1
  -1  13  -3 2181.89 141.234   1
  -1  13  -3 2281.07 143.704   1
   1 -13   4   73.95  86.132   1
   1 -13   4  169.38  84.115   1
  -1 -13  -4  183.95  83.127   1
  -1 -13  -4   44.98  81.523  -1
   1  13   4  125.68  87.325   1
   1  13   4  183.25  83.457   1
  -1  13  -4   75.27  76.625   1
   1 -13   5  530.04  93.251   1
   1 -13   5  537.86  89.424   1
  -1 -13  -5  474.90  95.802   1
  -1 -13  -5  676.95  96.625   1
  -1  13  -5  609.88  86.543   1
  -1  13  -5  491.36  85.597   1
   1 -13   6  155.14  80.123   1
   1 -13   6  200.29  77.860   1
  -1 -13  -6  168.44  88.354   1
  -1 -13  -6  154.12  88.518   1
   1  13   6  208.35  84.033   1
   1  13   6  261.81  91.811   1
  -1  13  -6  183.00  78.642   1
  -1  13  -6  158.07  70.082   1
   1 -13   7 2482.71 154.485   1
   1 -13   7 2483.13 145.555   1
   1  13   7 2556.79 163.045   1
   1  13   7 2691.77 157.202   1
  -1  13  -7 2702.47 147.695   1
  -1  13  -7 2618.93 151.934   1
   1 -13   8    4.80  82.675   1
   1 -13   8   46.09  68.025   1
  -1 -13  -8   32.47  77.202   1
   1  13   8   45.19  68.560   1
  -1  13  -8   25.86  73.292   1
  -1  13  -8  -32.25  57.901   1
   1 -13   9  336.34  76.584   1
  -1 -13  -9  227.65  80.741   1
  -1 -13  -9  235.51  89.753   1
   1  13   9  294.57  90.864   1
   1  13   9  345.47  77.819   1
  -1  13  -9  292.59  67.037   1
   1 -13  10 1583.13 116.502   1
   1 -13  10 1412.76 107.448   1
  -1 -13 -10 1521.40 132.057   1
  -1 -13 -10 1310.70 116.214   1
   1  13  10 1594.24 129.547   1
   1  13  10 1402.88 113.498  -1
  -1  13 -10 1407.41 112.469   1
  -1  13 -10 1493.83 103.868   1
   1 -13  11  960.90  96.255   1
  -1 -13 -11  991.36 114.979   1
  -1 -13 -11 1013.99 106.831   1
   1  13  11  918.52  97.778   1
   1  13  11  955.97 106.420   1
  -1  13 -11  904.11  90.411   1
   1 -13  12  350.74  70.206   1
   1 -13  12  308.72  67.078   1
  -1 -13 -12  375.68 101.358   1
   1  13  12  355.18  93.004  -1
  -1  13 -12  255.39  66.008   1
  -1  13 -12  337.90  64.650   1
   1 -13  13  178.07  49.630   1
  -1 -13 -13  193.50  84.280   1
   1  13  13  210.00  77.654   1
  -1  13 -13  217.61  53.539   1
  -1  13 -13  235.60  61.358   1
  -1 -13 -14  220.25  80.288   1
   1  13  14  306.13  80.741   1
  -1 -13 -15  269.59  84.280   1
   1  13  15  184.90  80.946   1
  -1 -13 -16  756.79  96.008   1
  -1 -13 -16  524.28  93.004   1
   1  13  16  716.46 100.782  -1
  -1 -13 -17  443.62 102.140   1
  -1 -13 -17  404.07  97.325   1
   1  13  17  476.95 101.193   1
  -1 -13 -18  -37.27  75.062   1
   1  13  18   72.72  73.457   1
  -1 -13 -19   53.50  82.469   1
   1 -14 -18  585.60 101.440   1
  -1  14  18  623.04  97.531   1
   1 -14 -17  -67.33  76.914   1
  -1  14  17   41.81  77.942   1
   1 -14 -16  238.93  86.214   1
  -1  14  16  142.02  81.523   1
   1 -14 -15  128.52  90.411   1
  -1  14  15   -4.27  82.304   1
   1 -14 -14  314.32  90.165   1
  -1  14  14  564.61  94.115  -1
   1 -14 -13  133.50  81.852   1
   1 -14 -12  373.25  91.029   1
  -1 -14  12  195.35  60.905   1
  -1 -14  12  225.76  69.712   1
   1  14 -12  172.30  58.518   1
   1  14 -12  164.77  64.732   1
  -1  14  12   59.75  92.757   1
  -1  14  12  252.96  79.712   1
   1 -14 -11 2206.58 151.111   1
   1 -14 -11 2141.15 149.671   1
  -1 -14  11 2503.29 153.539   1
   1  14 -11 2023.45 125.638   1
  -1  14  11 2234.57 144.280   1
  -1  14  11 1997.94 144.321  -1
   1 -14 -10 -127.00  89.095   1
   1 -14 -10   15.35  92.716   1
  -1 -14  10  242.84  86.049   1
   1  14 -10  194.73  80.988   1
  -1  14  10   83.33  83.662   1
  -1  14  10  -60.53  88.066   1
   1 -14  -9 2508.23 158.271   1
   1 -14  -9 2762.96 170.247   1
  -1 -14   9 2446.50 146.337   1
  -1 -14   9 2651.44 158.189   1
   1  14  -9 2676.13 150.741   1
   1  14  -9 2799.59 158.971   1
  -1  14   9 2877.77 163.292   1
  -1  14   9 2692.59 163.292   1
   1 -14  -8 1030.86 108.518   1
   1 -14  -8 1099.59 117.572   1
  -1 -14   8 1232.51 111.769  -1
  -1 -14   8 1182.30 111.523   1
  -1  14   8 1067.49 104.650  -1
  -1  14   8 1089.71 121.317   1
   1 -14  -7  122.59  80.576   1
   1 -14  -7  276.50  97.613   1
  -1 -14   7  117.65  85.514   1
  -1 -14   7  113.09  86.955   1
   1  14  -7  167.32  76.420   1
   1  14  -7  134.16  76.214   1
  -1  14   7   85.27  73.045   1
  -1  14   7  -80.58  87.407   1
   1 -14  -6 2653.91 162.222   1
  -1 -14   6 2497.12 158.271   1
  -1 -14   6 2393.00 155.555   1
   1  14  -6 2495.06 151.811   1
   1  14  -6 2556.79 149.629   1
  -1  14   6 2347.73 146.543   1
   1 -14  -5   94.73  81.687   1
   1 -14  -5  300.25  93.992   1
  -1 -14   5  194.94  85.062   1
   1  14  -5  213.46  79.547   1
  -1  14   5  219.51  90.411   1
  -1  14   5  169.18  78.930   1
   1 -14  -4 1883.54 142.099   1
   1 -14  -4 2048.56 143.745   1
  -1 -14   4 2119.34 148.601   1
  -1 -14   4 1867.90 133.621  -1
   1  14  -4 2098.35 129.506   1
   1  14  -4 2069.96 139.053   1
  -1  14   4 2273.25 143.950   1
  -1  14   4 1946.50 143.745   1
   1 -14  -3 1634.57 133.004   1
  -1 -14   3 1332.10 125.967   1
  -1 -14   3 1376.13 118.806   1
   1  14  -3 1474.48 126.790   1
   1  14  -3 1532.92 117.284   1
  -1  14   3 1847.73 138.313   1
   1 -14  -2  258.19  90.823  -1
   1 -14  -2  286.91  93.827   1
  -1 -14   2  168.02  83.292   1
   1  14  -2  -32.33  91.070   1
   1  14  -2  178.31  76.831   1
  -1  14   2  107.04  76.255   1
  -1  14   2  236.91  90.494   1
   1 -14  -1  216.05  92.428   1
   1 -14  -1  315.18  87.942   1
  -1 -14   1  230.16  86.049   1
  -1 -14   1  210.29  87.819   1
   1  14  -1  203.46  88.889   1
   1  14  -1  124.65  70.165   1
  -1  14   1  174.28  84.938   1
  -1  14   1  204.28  80.617   1
   1 -14   0 2027.57 148.518   1
   1 -14   0 1923.87 136.913   1
  -1 -14   0 1792.18 131.975   1
  -1 -14   0 1855.14 141.276   1
   1  14   0 1904.11 142.304   1
   1  14   0 2082.30 133.868   1
  -1  14   0 1931.69 131.975   1
  -1  14   0 2290.12 150.206   1
   1 -14   1   49.05  85.226   1
   1 -14   1  158.72  84.938   1
  -1 -14  -1  105.39  86.543   1
  -1 -14  -1   10.43  82.469   1
   1  14   1  163.91  88.971   1
   1  14   1   11.99  74.609   1
  -1  14  -1  307.57  80.000   1
  -1  14  -1  161.85  81.975   1
   1 -14   2 1407.41 118.107   1
   1 -14   2 1206.17 126.625   1
  -1 -14  -2 1342.80 121.523   1
  -1 -14  -2 1384.36 125.226   1
   1  14   2 1555.55 128.025   1
   1  14   2 1481.48 119.794   1
  -1  14  -2 1236.62 121.111   1
  -1  14  -2 1409.46 114.650   1
   1 -14   3  416.05  90.700   1
  -1 -14  -3  421.40  92.716   1
   1  14   3  307.45  91.852   1
  -1  14  -3  450.62  84.774   1
   1 -14   4  329.51  96.255   1
   1 -14   4  384.69  88.354   1
  -1 -14  -4  265.35  87.613   1
  -1 -14  -4  281.93  85.638   1
   1  14   4  294.61  80.782   1
   1  14   4  129.26  84.403   1
  -1  14  -4  338.19  85.062   1
  -1  14  -4  272.22  77.983   1
   1 -14   5  -28.67  84.239   1
   1 -14   5  -34.59  83.086   1
  -1 -14  -5  168.89  91.605   1
  -1 -14  -5  181.69  83.662   1
   1  14   5  259.96  96.708   1
   1  14   5   -1.11  68.930   1
  -1  14  -5  -55.35  84.527   1
  -1  14  -5 -144.73  75.473   1
   1 -14   6  738.27 104.321   1
  -1 -14  -6  731.69 101.317   1
  -1 -14  -6  836.21 122.469   1
   1  14   6  920.58  97.366   1
   1  14   6  693.41 119.053   1
  -1  14  -6  881.07 102.263   1
   1 -14   7   32.30  82.839   1
   1 -14   7  200.16  89.959   1
  -1 -14  -7   60.86  80.370   1
  -1 -14  -7  137.57  90.864   1
   1  14   7  191.81  98.765   1
   1  14   7  142.30  78.272   1
  -1  14  -7  289.88  75.514   1
  -1  14  -7   97.08  79.341   1
   1 -14   8  -24.93  79.588   1
   1 -14   8   35.46  83.621   1
  -1 -14  -8  -86.67  89.053   1
  -1 -14  -8  -77.33  78.272   1
   1  14   8   75.93  72.757  -1
   1  14   8  -91.11  85.885   1
  -1  14  -8   40.78  77.037   1
   1 -14   9  999.18 106.667   1
   1 -14   9 1150.20 108.066   1
  -1 -14  -9 1062.96 113.786   1
  -1 -14  -9 1026.75 119.424   1
   1  14   9  882.30  99.218   1
   1  14   9  986.01 114.691  -1
  -1  14  -9 1015.23 104.691   1
  -1  14  -9 1030.04  98.313   1
   1 -14  10  -70.12  80.576   1
  -1 -14 -10   69.01  84.280   1
   1  14  10  -95.27  77.531   1
   1  14  10  -31.29  84.815   1
  -1  14 -10  -81.85  69.053   1
   1 -14  11  186.21  73.292   1
   1 -14  11  147.00  81.276   1
  -1 -14 -11  170.86  84.033   1
   1  14  11  101.19  83.292   1
   1  14  11  120.49  76.214   1
  -1  14 -11  223.21  67.448   1
  -1  14 -11  120.16  80.370   1
   1 -14  12  335.14  66.831   1
   1 -14  12  220.37  72.881   1
  -1 -14 -12  164.98  83.457   1
   1  14  12  315.06  83.004   1
   1  14  12  179.55  95.967   1
  -1  14 -12  188.48  72.510   1
   1 -14  13  369.96  63.251   1
   1 -14  13  377.74  70.411  -1
  -1 -14 -13  312.92  88.848   1
   1  14  13  434.57  84.938   1
  -1  14 -13  315.97  63.621   1
  -1  14 -13  470.78  66.996   1
  -1 -14 -14   15.73  81.399   1
   1  14  14  -94.65  76.132   1
  -1 -14 -15  -67.78  79.876   1
   1  14  15  122.10  79.506  -1
  -1 -14 -16   85.31  78.889   1
   1  14  16    2.96  73.251   1
  -1 -14 -17  235.10  90.206   1
   1  14  17  128.52  80.453   1
   1 -15 -16  -29.84  84.650   1
  -1  15  16  144.57  92.140   1
   1 -15 -15  116.38  82.757   1
  -1  15  15  139.79  83.457   1
   1 -15 -14  461.32  93.868   1
   1  15 -13  390.49  56.708   1
   1  15 -13  282.51  58.189   1
  -1  15  13  329.88  88.930   1
   1 -15 -12  -72.43  78.272   1
  -1 -15  12  -21.40  71.769   1
  -1 -15  12   73.95  64.444   1
   1  15 -12  -56.38  71.193   1
   1  15 -12   23.70  64.774   1
  -1  15  12   79.01  78.436   1
  -1  15  12   35.78  78.354   1
   1 -15 -11 -122.55  79.465   1
  -1 -15  11 -112.72  72.922   1
  -1 -15  11  132.96  84.321   1
   1  15 -11   28.72  65.350   1
   1  15 -11   38.00  70.453   1
  -1  15  11   -1.51  76.214   1
  -1  15  11  -16.57  80.165   1
   1 -15 -10 1027.57 121.852   1
  -1 -15  10 1032.10 112.099   1
  -1 -15  10 1075.72 112.263   1
   1  15 -10 1028.81  97.366   1
   1  15 -10 1077.78 109.712   1
  -1  15  10  955.97 104.115   1
   1 -15  -9   19.47  86.214   1
  -1 -15   9  -17.49  84.938   1
  -1 -15   9   93.70  86.996   1
   1  15  -9  119.26  73.128   1
   1  15  -9   52.30  82.881   1
  -1  15   9   90.70  83.086   1
  -1  15   9  -30.04  75.885   1
   1 -15  -8  -20.22  82.058   1
  -1 -15   8   -9.58  76.625  -1
  -1 -15   8  203.83  89.876   1
   1  15  -8  -14.09  74.074   1
   1  15  -8  -98.23  77.613   1
  -1  15   8 -106.05  81.481   1
   1 -15  -7  125.31  85.267   1
   1 -15  -7  160.82  88.560  -1
  -1 -15   7  230.08  90.000   1
   1  15  -7   73.58  77.901   1
  -1  15   7   32.34  88.107   1
  -1  15   7  135.23  79.876   1
   1 -15  -6   54.03  85.185   1
   1 -15  -6   39.20  78.025   1
  -1 -15   6  178.77  86.996   1
  -1 -15   6  -12.88  82.304   1
   1  15  -6   95.02  85.185   1
   1  15  -6  153.00  81.852   1
  -1  15   6   75.80  80.000   1
  -1  15   6  133.91  88.765   1
   1 -15  -5  161.36  87.942   1
   1 -15  -5   -1.06  78.189   1
  -1 -15   5  -47.28  91.852   1
   1  15  -5  104.98  77.407   1
  -1  15   5   21.70  73.992   1
  -1  15   5   62.39  88.848   1
   1 -15  -4  537.04  92.839  -1
   1 -15  -4  636.21 106.913   1
  -1 -15   4  644.86 104.938   1
  -1 -15   4  557.20  98.889   1
   1  15  -4  432.51  82.304  -1
   1  15  -4  556.79  99.136   1
  -1  15   4  648.56 106.831   1
  -1  15   4  471.60  83.333   1
   1 -15  -3  216.83  83.251   1
  -1 -15   3  199.05  82.058  -1
  -1 -15   3  223.79  89.753   1
   1  15  -3  258.11  84.979   1
   1  15  -3  168.89  75.103   1
  -1  15   3  215.51  80.700   1
   1 -15  -2  647.32  99.959  -1
   1 -15  -2  750.21 111.358   1
  -1 -15   2  729.63 100.453   1
  -1 -15   2  746.91 107.613   1
   1  15  -2  817.69  95.597   1
   1  15  -2  686.83 100.699   1
  -1  15   2  777.37 104.280   1
  -1  15   2  783.95  95.679   1
   1 -15  -1  -44.40  87.737   1
   1 -15  -1   12.65  85.103   1
  -1 -15   1   28.73  84.691   1
  -1 -15   1   36.85  79.424   1
   1  15  -1 -140.25  79.053   1
   1  15  -1  139.79  76.708   1
  -1  15   1  -61.89  83.210   1
  -1  15   1   26.51  73.951   1
   1 -15   0  161.77  88.683   1
  -1 -15   0   35.07  83.210   1
   1  15   0   60.00  83.827   1
  -1  15   0 -104.03  77.819   1
   1 -15   1  879.42 109.588  -1
   1 -15   1  761.73 101.934   1
  -1 -15  -1  746.91 107.160   1
  -1 -15  -1  846.91 110.453   1
   1  15   1  923.87 105.802   1
   1  15   1  839.92 107.654   1
  -1  15  -1  947.32 100.453   1
  -1  15  -1 1139.92 113.745   1
   1 -15   2   24.18  77.160   1
   1 -15   2   54.36  85.885  -1
  -1 -15  -2  -75.23  82.140   1
  -1 -15  -2  -70.29  84.527   1
   1  15   2 -104.49  80.206   1
   1  15   2   73.13  79.012   1
  -1  15  -2   -1.85  79.876   1
  -1  15  -2   34.75  73.745   1
   1 -15   3   56.34  76.831   1
   1 -15   3   41.36  87.243   1
  -1 -15  -3  -95.43  80.247   1
   1  15   3    6.31  71.893   1
  -1  15  -3   94.57  80.741   1
  -1  15  -3   84.16  69.218   1
   1 -15   4  246.46  97.737   1
   1 -15   4  188.19  81.276   1
  -1 -15  -4  318.52  93.127   1
  -1 -15  -4  322.14  88.930   1
   1  15   4  241.93  96.008   1
   1  15   4  279.63  83.210   1
  -1  15  -4  275.27  85.555   1
  -1  15  -4  416.87  80.041   1
   1 -15   5  -50.78  87.819   1
  -1 -15  -5  139.55  83.374   1
  -1 -15  -5 -118.68  78.148   1
   1  15   5   -6.02  71.605   1
   1  15   5  120.78  84.815   1
  -1  15  -5   -3.25  75.597   1
   1 -15   6  604.94 101.564   1
   1 -15   6  645.68 106.173   1
  -1 -15  -6  739.51 100.617   1
  -1 -15  -6  668.72 105.103   1
   1  15   6  747.74  97.407   1
   1  15   6  722.63 104.609   1
   1 -15   7  109.05  88.395   1
   1 -15   7   62.18  91.564   1
  -1 -15  -7  -38.63  97.778   1
  -1 -15  -7   98.27  89.588   1
   1  15   7 -105.19  82.058   1
  -1  15  -7   58.72  73.128   1
  -1  15  -7  109.51  84.691   1
   1 -15   8  106.01  95.226   1
   1 -15   8    4.53  86.008   1
  -1 -15  -8   99.42  84.074   1
  -1 -15  -8  376.87  86.667   1
   1  15   8  130.53  79.465   1
   1  15   8   61.28  81.193   1
  -1  15  -8  141.32  84.815   1
   1 -15   9  132.22  86.296   1
   1 -15   9   74.90  88.807   1
  -1 -15  -9   62.92  80.288  -1
   1  15   9   68.56  92.922  -1
   1  15   9  217.45  80.165   1
  -1  15  -9  158.11  80.823   1
  -1  15  -9   90.12  86.337  -1
   1 -15  10 1272.84 115.226  -1
   1 -15  10 1447.32 124.815   1
  -1 -15 -10 1190.12 116.543   1
   1  15  10 1550.62 118.806   1
   1  15  10 1359.67 132.428   1
  -1  15 -10 1547.32 115.638   1
  -1  15 -10 1411.11 119.876  -1
   1 -15  11  165.51  77.037   1
  -1 -15 -11   75.68  82.181   1
   1  15  11  136.05  80.494   1
   1  15  11   53.99  75.597  -1
  -1  15 -11  169.71  71.975   1
   1 -15  12  130.95  72.675   1
  -1 -15 -12    8.33  83.745   1
   1  15  12   53.83  81.605   1
   1  15  12   42.51  77.243   1
  -1  15 -12   73.66  75.144   1
  -1  15 -12  -51.32  73.951   1
   1 -15  13  -20.50  65.309   1
   1 -15  13   26.75  62.387   1
  -1 -15 -13   20.86  84.280   1
   1  15  13   64.03  81.934   1
   1  15  13   68.72  87.490   1
  -1  15 -13  150.29  70.700   1
  -1  15 -13   93.99  68.025   1
  -1 -15 -14    5.87  74.938   1
   1  15  14 -104.20  75.103   1
  -1 -15 -15  -32.70  87.531   1
   1  15  15  -26.60  88.848   1
   1 -16 -14  109.14  90.247   1
  -1  16  14   -6.05  89.341   1
   1 -16 -13   48.44  82.181   1
   1  16 -13    7.98  68.107   1
  -1  16  13   45.56  79.177   1
  -1 -16  12  317.49  87.654   1
   1  16 -12  493.83  92.469  -1
  -1  16  12  407.00  91.769   1
   1 -16 -11  -14.67  87.119   1
  -1 -16  11  182.92  81.811   1
   1  16 -11   96.67  83.292   1
  -1  16  11  118.77  82.551   1
  -1  16  11  124.90  91.523   1
   1 -16 -10  -17.40  82.058   1
  -1 -16  10   73.21  81.852  -1
  -1 -16  10  184.03  88.025   1
   1  16 -10  -51.19  77.119   1
   1  16 -10  -40.52  82.798   1
   1 -16  -9   58.35  80.370   1
  -1 -16   9  212.18  95.679   1
  -1 -16   9  234.86  94.403   1
   1  16  -9   82.67  88.765   1
  -1  16   9  244.36  82.881   1
  -1  16   9   89.34  87.160   1
   1 -16  -8   42.18  79.712   1
  -1 -16   8  -39.04  89.547   1
  -1 -16   8   79.75  85.720   1
   1  16  -8   20.16  87.490   1
   1  16  -8   64.36  80.082   1
  -1  16   8   56.05  86.214   1
  -1  16   8  212.76  78.230   1
   1 -16  -7  388.97  88.313  -1
  -1 -16   7  320.66  94.732   1
  -1 -16   7  270.12 102.016   1
   1  16  -7  444.03  91.029   1
  -1  16   7  374.28  83.868   1
   1 -16  -6 1477.78 127.860   1
  -1 -16   6 1520.16 135.679   1
  -1 -16   6 1339.50 128.848   1
   1  16  -6 1442.80 128.148   1
   1  16  -6 1414.81 122.181  -1
  -1  16   6 1389.30 120.494   1
  -1  16   6 1461.73 126.337   1
   1 -16  -5  407.20  92.222   1
  -1 -16   5  307.94  96.461   1
  -1 -16   5  354.77  96.502  -1
   1  16  -5  460.90  94.938   1
   1  16  -5  485.60  94.115   1
  -1  16   5  423.87  92.140   1
   1 -16  -4   73.50  84.897   1
   1 -16  -4  -46.30  80.905  -1
  -1 -16   4   -7.50  86.337   1
  -1 -16   4    9.49  87.942   1
   1  16  -4  129.63  92.839   1
  -1  16   4   30.31  81.029   1
  -1  16   4  -86.54  71.317   1
   1 -16  -3   30.50  87.160   1
   1 -16  -3   -6.82  83.127   1
  -1 -16   3  -25.35  85.391   1
  -1 -16   3   60.41  92.634   1
   1  16  -3   27.29  80.494   1
   1  16  -3  107.74  81.234   1
  -1  16   3   82.59  74.691   1
  -1  16   3  110.21  86.420   1
   1 -16  -2  304.49  97.860   1
   1 -16  -2  295.84  87.490   1
  -1 -16   2  321.65  93.868   1
   1  16  -2  150.08  86.049   1
   1  16  -2  210.08  86.625   1
  -1  16   2  119.63  91.111  -1
  -1  16   2  281.11  79.959  -1
   1 -16  -1   56.50  84.280   1
   1 -16  -1   65.35  91.728  -1
  -1 -16   1  170.78  90.288   1
  -1 -16   1  154.03  90.370   1
   1  16  -1  167.78  88.971   1
   1  16  -1   63.95  75.597   1
  -1  16   1  135.47  78.189   1
  -1  16   1   93.29  91.317   1
   1 -16   0   54.94  80.905   1
  -1 -16   0   -3.26  81.687   1
   1  16   0  135.84  81.646   1
  -1  16   0   54.49  77.490   1
   1 -16   1  176.21  85.967   1
   1 -16   1  125.68  93.127  -1
  -1 -16  -1  179.75  92.346   1
  -1 -16  -1  285.84  90.782   1
   1  16   1  243.70  81.646   1
   1  16   1  302.26  95.020   1
  -1  16  -1   48.40  85.267   1
  -1  16  -1  217.28  80.206   1
   1 -16   2   49.67  92.798   1
   1 -16   2  -86.67  87.160   1
  -1 -16  -2   34.47  81.029   1
  -1 -16  -2   56.79  80.988   1
   1  16   2  -16.30  74.486   1
   1  16   2   47.65  80.494   1
  -1  16  -2   34.16  78.066   1
  -1  16  -2   31.21  84.486   1
   1 -16   3  144.94  98.107   1
   1 -16   3  267.65 100.741   1
  -1 -16  -3  260.53  85.638   1
  -1 -16  -3  170.04  84.732   1
   1  16   3  250.37  85.309   1
   1  16   3  241.07  81.358   1
  -1  16  -3  236.63  86.255   1
   1 -16   4  116.26  92.304   1
   1 -16   4   27.44  92.839   1
  -1 -16  -4 -156.58  83.827   1
  -1 -16  -4 -143.91  79.095   1
   1  16   4   92.26  86.584   1
   1  16   4 -111.36  79.053   1
   1 -16   5 2675.31 171.358   1
   1 -16   5 2985.59 179.465   1
  -1 -16  -5 2458.02 173.662   1
  -1 -16  -5 2813.58 168.107   1
   1  16   5 2956.38 175.144   1
   1  16   5 2802.47 174.773   1
  -1  16  -5 3043.21 173.498   1
  -1  16  -5 2606.99 168.806   1
   1 -16   6  748.97 111.481   1
   1 -16   6  639.92 103.045   1
  -1 -16  -6  742.80 105.473   1
   1  16   6  609.88  96.379   1
   1  16   6  550.21 105.309   1
  -1  16  -6  602.47  92.839   1
  -1  16  -6  592.18 100.123   1
   1 -16   7  206.09  90.700   1
  -1 -16  -7  170.62  84.568   1
   1  16   7  193.46 107.160   1
   1  16   7  270.78  75.103   1
  -1  16  -7   65.10  95.185   1
  -1  16  -7  243.29  81.564   1
   1 -16   8    2.44  88.354   1
   1 -16   8   23.58  87.243   1
  -1 -16  -8   62.96  76.872   1
   1  16   8  -92.80  91.234   1
   1  16   8   50.53  71.687   1
  -1  16  -8    5.99  76.502   1
  -1  16  -8  -16.84  87.407   1
   1 -16   9  356.71  98.930   1
  -1 -16  -9  341.89  86.667   1
   1  16   9  262.35  94.156   1
   1  16   9  117.00  79.547   1
  -1  16  -9   62.59  90.041   1
  -1  16  -9   58.27  78.807   1
   1 -16  10  -72.67  85.350   1
   1 -16  10   44.36  80.370   1
   1  16  10  107.53  96.749   1
  -1  16 -10  134.20  87.695   1
  -1  16 -10  -93.25  76.996   1
   1 -16  11   15.53  93.992   1
   1 -16  11  -21.85  76.420  -1
  -1 -16 -11   -6.94  82.757   1
   1  16  11    6.55  79.630   1
   1  16  11  123.70  94.527   1
  -1  16 -11    3.53  78.601   1
  -1  16 -11  -63.99  86.132   1
   1  16  12   -4.55  74.568   1
  -1  16 -12   37.33  84.074   1
  -1  16 -12  132.51  91.111   1
  -1 -16 -13  -54.73  87.119   1
   1  16  13   78.07  83.210   1
   1 -17 -12 -101.98  86.132   1
   1 -17 -11  301.93  88.313   1
   1  17 -11  208.35  93.992   1
   1  17 -11  246.05 102.428   1
  -1  17  11  293.54  90.988   1
   1 -17 -10  213.95  80.370   1
  -1 -17  10  140.16  92.099   1
  -1 -17  10  -96.63  85.597   1
   1  17 -10  278.93  91.564   1
  -1  17  10  -15.30  74.897   1
   1 -17  -9  190.58  86.379   1
  -1 -17   9   67.86  99.300   1
  -1 -17   9  -23.44  89.835   1
   1  17  -9  138.68  85.679   1
   1  17  -9  104.44  90.165   1
  -1  17   9   31.44  90.905   1
  -1  17   9  131.69  86.132   1
  -1 -17   8  166.42  98.066   1
   1  17  -8  -42.18  83.127   1
   1  17  -8  -88.60  85.309   1
  -1  17   8  -89.63  87.901   1
   1 -17  -7   13.61  81.769   1
  -1 -17   7   24.34  90.041   1
  -1 -17   7   53.87  87.901   1
   1  17  -7  102.88  85.597  -1
   1  17  -7  129.51  87.366   1
  -1  17   7   48.02  77.119   1
  -1  17   7  -50.70  82.881   1
   1 -17  -6   94.61  83.086   1
  -1 -17   6   91.73  89.794   1
  -1 -17   6  154.20  93.745   1
   1  17  -6  216.21  92.634   1
   1  17  -6   50.70  87.737   1
  -1  17   6   99.71  91.605   1
  -1  17   6  117.86  81.399   1
   1 -17  -5  713.99 102.798   1
  -1 -17   5  877.78 117.737   1
   1  17  -5  757.20 112.099   1
  -1  17   5  935.80 113.704   1
  -1  17   5  690.53  99.835   1
   1 -17  -4  180.91  84.979   1
  -1 -17   4  252.92  98.601   1
  -1 -17   4  176.50  94.444   1
   1  17  -4   75.72  90.576   1
   1  17  -4  176.34  97.448   1
  -1  17   4  161.40  78.683   1
   1 -17  -3  -68.81  71.111   1
   1 -17  -3   79.26  85.761   1
  -1 -17   3    5.36  96.296   1
  -1 -17   3  -18.53  86.214   1
   1  17  -3  158.35  86.913   1
   1  17  -3   41.11  96.420   1
  -1  17   3   10.32  78.971   1
  -1  17   3   25.21  87.819   1
   1 -17  -2    8.89  86.296   1
  -1 -17   2  -30.82 100.453  -1
  -1 -17   2  110.91  89.588   1
  -1  17   2   13.98  82.551   1
   1 -17  -1  107.45  90.206   1
   1 -17  -1  152.10  92.346   1
  -1 -17   1  134.90  95.967   1
  -1 -17   1  -82.47  89.506   1
   1  17  -1  134.36  89.794   1
   1  17  -1   39.32  90.946   1
  -1  17   1   71.11  83.416   1
  -1  17   1  168.81  86.502   1
   1 -17   0   34.64  91.481   1
   1 -17   0   83.21  94.197   1
  -1 -17   0  -64.81  92.675   1
  -1 -17   0    5.58  93.539   1
   1  17   0   12.49  81.234   1
   1  17   0  -22.33  82.963   1
  -1  17   0   39.29  78.889   1
  -1  17   0 -126.83  81.358   1
   1 -17   1   66.30  91.152   1
   1 -17   1   27.42  86.996   1
  -1 -17  -1  -64.44  82.551   1
  -1 -17  -1    1.15  91.111   1
   1  17   1  -16.23  89.012  -1
   1  17   1   39.32  86.708   1
  -1  17  -1   75.76  86.049   1
  -1  17  -1 -203.50  78.765   1
   1 -17   2   -0.85  89.835   1
   1 -17   2  -67.57  96.214   1
  -1 -17  -2  114.20  84.486  -1
   1  17   2  -76.30  90.206   1
   1  17   2    8.27  87.325   1
  -1  17  -2   40.72  91.193   1
   1 -17   3  303.09  95.967   1
  -1 -17  -3  354.32  95.638   1
   1  17   3  267.28  96.790   1
   1  17   3  193.00  87.572   1
  -1  17  -3  233.46  85.802   1
   1 -17   4   19.25  90.082   1
   1 -17   4  -91.28  92.551   1
  -1 -17  -4  -38.03  83.951   1
   1  17   4  -41.19  79.300   1
  -1  17  -4  185.64  82.510   1
  -1  17  -4   96.26  90.247   1
   1 -17   5  120.08  94.568   1
  -1 -17  -5  148.68  83.127   1
   1  17   5   68.40  93.621   1
   1  17   5  146.63  80.041   1
  -1  17  -5  199.14  90.823   1
  -1  17  -5  177.57  92.881   1
   1 -17   6  -54.86  94.774   1
   1 -17   6 -128.72  89.300   1
  -1 -17  -6  -48.97  81.440   1
   1  17   6   87.70  86.831   1
   1  17   6  -41.48  82.140   1
  -1  17  -6   62.18  88.107   1
  -1  17  -6  -32.90  83.374   1
   1 -17   7  -65.88  90.782   1
   1 -17   7  -38.49  87.325   1
  -1 -17  -7  -10.28  85.309   1
   1  17   7  -67.61  88.807   1
   1  17   7   27.67  74.774   1
  -1  17  -7  -22.85  84.774   1
  -1  17  -7  104.07  79.794   1
   1 -17   8  -74.40  91.317   1
   1 -17   8   27.68  89.095   1
  -1 -17  -8  -24.23  88.107   1
   1  17   8  -83.70  85.679   1
   1  17   8  -55.39  79.012   1
  -1  17  -8   56.38  80.288   1
  -1  17  -8   59.71  91.893   1
   1 -17   9    5.91  91.358   1
  -1 -17  -9    4.19  84.938   1
   1  17   9  103.74  75.226  -1
  -1  17  -9  -12.68  85.103   1
  -1 -17 -10   29.72  81.605   1
   1  17  10  -13.36  73.662   1
  -1  17 -10  -64.44  92.099   1
  -1  17 -10  -45.76  83.580   1
  -1 -17 -11   -9.84  85.226   1
   1  17  11   44.16  84.979   1
   1 -18  -9  183.70  86.296   1
  -1  18   9   53.79  90.741   1
   1 -18  -8   32.88  82.881  -1
   1  18  -8  -95.19  88.025   1
   1  18  -8  -19.41  92.222   1
  -1  18   8   66.83  87.490   1
   1 -18  -7  568.31 101.276   1
  -1 -18   7  515.64  99.259   1
  -1 -18   7  558.44 126.090   1
   1  18  -7  386.42 100.288   1
  -1  18   7  572.84  96.543   1
   1 -18  -6  153.21  84.815   1
  -1 -18   6   16.82 103.374   1
  -1 -18   6   17.13  89.835   1
   1  18  -6  -92.84  86.420   1
   1  18  -6   40.00  96.049   1
  -1  18   6   -4.02  89.547   1
  -1  18   6  -37.53  81.440   1
  -1 -18   5 1681.07 148.848   1
   1  18  -5 1574.90 140.864   1
  -1  18   5 1506.17 146.913   1
  -1  18   5 1481.48 136.543   1
   1 -18  -4  360.12  94.444  -1
  -1 -18   4  431.69 107.901   1
  -1 -18   4  337.08 101.276   1
   1  18  -4  514.40 100.617   1
   1  18  -4  265.84  96.255   1
  -1  18   4  257.00  91.193   1
  -1  18   4  336.50  97.243   1
   1 -18  -3  281.48  96.790   1
  -1 -18   3  147.57  97.366   1
  -1 -18   3  143.05  94.074   1
   1  18  -3  234.28  96.584   1
   1  18  -3  161.69  95.226   1
  -1  18   3  192.18  90.946   1
  -1  18   3  251.19  91.111   1
  -1 -18   2   43.50  96.296   1
  -1 -18   2  145.80  88.025   1
   1  18  -2  -79.09  84.815   1
   1  18  -2   87.98  94.280   1
  -1  18   2   58.56  89.300   1
  -1  18   2   -0.97  82.716   1
   1 -18  -1  277.82  93.210   1
  -1 -18   1  265.84  95.473   1
   1  18  -1  174.77  94.197   1
   1  18  -1  221.19 109.671   1
  -1  18   1   25.30  91.111   1
   1 -18   0   47.74  89.959   1
  -1 -18   0   38.97  91.934  -1
   1  18   0  105.10  91.811   1
   1  18   0  108.68  88.354   1
  -1  18   0  -30.90  86.255   1
  -1  18   0   33.38  85.185   1
   1 -18   1  480.25 101.728   1
  -1 -18  -1  281.89  97.654   1
   1  18   1  383.74 102.058   1
  -1  18  -1  295.72  97.737   1
  -1  18  -1  440.33 108.395   1
   1 -18   2  -58.60  88.148   1
   1 -18   2   26.65  97.119   1
  -1 -18  -2 -198.68  89.506   1
   1  18   2  -17.85  77.942   1
   1  18   2  134.12  94.568   1
  -1  18  -2  -13.01  94.362   1
  -1  18  -2   19.95  89.012  -1
   1 -18   3  508.64 107.654   1
   1 -18   3  263.50  97.119   1
  -1 -18  -3  249.59  95.555   1
   1  18   3  388.85 102.469   1
   1  18   3  299.34  89.918   1
  -1  18  -3  253.70  97.531   1
  -1  18  -3  206.87  92.798   1
   1 -18   4  -34.90  85.679   1
   1 -18   4   88.48  93.498   1
  -1 -18  -4   53.62  92.387   1
   1  18   4  -33.38  88.189   1
   1  18   4  -22.98  93.662   1
  -1  18  -4  219.30  92.304   1
  -1  18  -4  194.90  88.560   1
   1 -18   5  387.82 105.555   1
   1 -18   5  260.29 105.062   1
  -1 -18  -5   58.02  97.119  -1
   1  18   5  299.30  96.625   1
   1  18   5  416.46 104.650   1
  -1  18  -5  367.90  99.712   1
  -1  18  -5  499.59 103.868  -1
   1 -18   6    3.70  93.251   1
   1 -18   6  -39.50  93.992   1
  -1 -18  -6   -9.33  88.971   1
   1  18   6   22.37  84.280   1
  -1  18  -6  -45.31  95.226   1
  -1  18  -6 -118.39  84.568   1
   1 -18   7  318.97  94.568   1
  -1 -18  -7  182.02  92.593   1
   1  18   7  343.66  93.868   1
  -1  18  -7  193.99  96.543   1
  -1  18  -7  462.55 113.374   1
  -1 -18  -8   83.29  89.506  -1
   1  18   8  214.03  88.683   1
  -1  18  -8  214.16  95.514   1
  -1  18  -8  187.20 101.523   1
   1 -19  -6   55.60  92.058   1
   1  19  -6   42.10 106.667   1
   1  19  -6  120.82 102.716   1
  -1 -19   5  133.17  91.234   1
  -1 -19   5  128.85 110.988   1
   1  19  -5  180.08 110.864   1
   1  19  -5  223.70 105.926   1
  -1  19   5   61.40 101.152   1
   1 -19  -4  614.81 107.860   1
  -1 -19   4  553.09 112.798   1
   1  19  -4  531.28 113.292   1
  -1  19   4  646.50 109.136   1
   1 -19  -3   21.53  84.280   1
  -1 -19   3   70.33  97.366   1
   1  19  -3  135.56  94.568   1
   1  19  -3   34.45  94.156   1
  -1  19   3  -71.28  88.930   1
   1 -19  -2  148.64  95.391   1
  -1 -19   2  108.02  95.885   1
   1  19  -2   36.33  91.317   1
  -1  19   2   74.53  91.358   1
  -1  19   2  190.62  93.992   1
   1 -19  -1 -127.00  94.486   1
  -1 -19   1   46.26  92.263   1
   1  19  -1  -60.45  92.181   1
   1  19  -1  115.60  96.872   1
  -1  19   1  -57.16  88.189   1
   1 -19   0  -85.68  85.638   1
  -1 -19   0  173.79  94.815   1
   1  19   0   26.96  95.185   1
   1  19   0    6.22  89.053   1
  -1  19   0  -23.72  88.848   1
  -1  19   0   80.29  90.617   1
   1 -19   1  137.37  91.481   1
  -1 -19  -1  162.35 100.823   1
   1  19   1  117.28  90.247   1
  -1  19  -1  -52.35  88.889   1
  -1  19  -1 -212.96  91.358   1
   1 -19   2  -41.85  95.432   1
  -1 -19  -2   -0.97  90.165   1
   1  19   2  -35.15  95.432   1
   1  19   2   17.27  96.420   1
  -1  19  -2  117.41  97.119   1
  -1  19  -2  -39.46  90.494   1
   1 -19   3   65.64  97.037   1
  -1 -19  -3  126.58  89.671   1
   1  19   3   79.79  97.778   1
  -1  19  -3  285.60  94.732   1
  -1  19  -3  107.28  97.572   1
   1 -19   4   95.68  89.588   1
  -1 -19  -4   28.16  88.642   1
   1  19   4  154.20  93.992   1
  -1  19  -4   32.91 105.144   1
  -1  19  -4   42.39  96.337   1
   1 -19   5   26.75 103.374   1
   1 -19   5  110.82  87.737   1
  -1 -19  -5 -153.09  92.634   1
   1  19   5  181.69 106.132  -1
  -1  19  -5  -53.21 108.560   1
  -1  19  -5   72.02 104.403   1
  -1  19  -6  113.37 116.749   1
  -1  19  -6   56.42 101.728   1
   1  20  -3  225.64 108.889   1
   1  20  -3   30.61 124.239   1
   1 -20  -2   28.98 100.123   1
   1  20  -2   32.20  97.325   1
  -1  20   2  -52.96 105.391   1
   1 -20  -1  -24.77 100.123   1
  -1 -20   1  184.94 106.008   1
   1  20  -1    3.95  95.514   1
   1  20  -1  123.79  96.790   1
  -1  20   1  193.37  99.547   1
   1 -20   0   42.67  99.300   1
  -1 -20   0  -33.95 104.609   1
   1  20   0  -21.97  90.494   1
  -1  20   0  104.61  99.259   1
   1 -20   1  -29.57 104.444  -1
  -1 -20  -1  -75.60 103.416   1
   1  20   1 -109.09  93.868   1
  -1  20  -1   26.21 102.469   1
  -1  20  -1   10.81  94.156   1
  -1 -20  -2  119.84  98.806   1
   1  20   2   -1.93 104.938   1
  -1  20  -2   28.79 103.210   1
  -1  20  -2  118.23  99.136   1
  -1  20  -3   87.57 109.259   1
  -1  20  -3  231.98 132.387   1
   2   0 -28 1395.47 133.292   1
   2   0 -28 1182.30 127.366   1
  -2   0  28 1336.62 122.304   1
   2   0 -27  -26.15  94.650   1
  -2   0  27   -4.56  79.876   1
  -2   0  27  -40.32  73.457   1
   2   0 -26  207.24  79.671   1
   2   0 -26  226.91  96.420   1
  -2   0  26  258.56  86.379   1
  -2   0  26  278.64  80.453   1
   2   0 -25   45.47  71.893   1
   2   0 -25  -89.14  83.292   1
  -2   0  25  -99.05  73.210   1
  -2   0  25   65.60  80.041   1
   2   0 -24 5814.81 266.666   1
   2   0 -24 5563.78 249.712   1
  -2   0  24 5880.65 256.996   1
  -2   0  24 5917.69 268.148   1
  -2   0  23   35.32  62.058   1
  -2   0  23   42.84  74.321   1
   2   0 -22 3728.39 193.210   1
   2   0 -22 3167.90 157.819   1
   2   0 -21  -29.03  61.646   1
   2   0 -21  -40.23  78.189   1
  -2   0  21   14.18  56.790   1
   2   0 -20 6049.38 255.802   1
  -2   0  20 6032.92 255.843   1
   2   0 -19   43.70  70.206   1
   2   0 -19    2.94  55.885   1
  -2   0  19  -41.93  57.613   1
  -2   0  19  -11.05  63.086   1
   2   0 -18 7679.00 310.864   1
   2   0 -18 7226.33 301.358   1
  -2   0  18 7880.65 319.629   1
  -2   0  18 7403.29 300.864   1
   2   0 -17  110.99  67.119   1
   2   0 -17  -54.98  62.469   1
  -2   0  17  -67.41  57.860   1
   2   0 -16   42.47  60.864  -1
  -2   0  16    4.72  52.428   1
  -2   0  16  -55.10  58.230   1
   2   0 -15  -35.34  49.753   1
   2   0 -15  -28.60  56.584   1
  -2   0  15   25.30  46.831   1
  -2   0  15   69.22  50.494   1
   2   0 -14  24938. 924.690   1
   2   0 -14  25095. 927.571   1
  -2   0  14  24770. 913.991   1
  -2   0  14  24354. 899.588   1
   2   0 -13   38.63  42.634   1
   2   0 -13  -50.58  48.189   1
  -2   0  13  -80.04  41.021   1
  -2   0  13  -47.57  40.914   1
   2   0 -12  555.97  61.029   1
   2   0 -12  669.14  60.576   1
  -2   0  12  737.86  58.272   1
  -2   0  12  555.97  56.049   1
  -2   0  11  -66.30  39.658   1
  -2   0  11    9.41  37.379   1
   2   0 -10 303168.  10930.   1
   2   0 -10 329424.  11877.   1
  -2   0  10 317983.  11465.   1
  -2   0  10 319753.  11527.   1
   2   0  -9   33.40  35.700   1
  -2   0   9   68.89  40.374   1
   2   0  -8 3713.58 150.946  -1
  -2   0   8 4019.75 165.638   1
  -2   0   8 4123.45 167.119   1
   2   0  -7   32.65  34.136   1
   2   0  -7   49.71  39.156   1
  -2   0   7   25.30  37.165   1
  -2   0   7   60.37  32.732   1
   2   0  -6 7222.22 272.428   1
   2   0  -6 7477.36 284.321   1
  -2   0   6 7415.63 281.975   1
  -2   0   6 7185.18 270.617   1
   2   0  -5   32.38  38.580   1
   2   0  -5   38.12  30.350   1
  -2   0   5  -26.65  36.391   1
  -2   0   5    2.96  29.588   1
   2   0  -4 672839.  24226.   1
   2   0  -4 613580.  22103.   1
  -2   0   4 624279.  22477.   1
  -2   0   4 706172.  25436.   1
   2   0  -3   12.15  30.449   1
   2   0  -3   89.55  40.654   1
  -2   0   3  -53.13  30.387   1
  -2   0   3   18.25  39.700   1
   2   0  -2 1187.65  58.148   1
   2   0  -2 1251.03  68.642   1
  -2   0   2 1272.84  60.123   1
  -2   0   2 1086.42  62.839   1
   2   0  -1   64.61  24.601   1
   2   0  -1   65.51  29.066   1
  -2   0   1   56.01  34.770   1
  -2   0   1   30.11  24.642   1
   2   0   0 427160.  15387.   1
  -2   0   0 418107.  15053.   1
  -2   0   0 465432.  16757.   1
   2   0   1    1.92  31.461   1
   2   0   1  115.35  29.280   1
  -2   0  -1   89.88  27.280   1
  -2   0  -1   64.40  29.494   1
   2   0   2 593415.  21374.   1
   2   0   2 569135.  20498.   1
  -2   0  -2 578600.  20839.   1
  -2   0  -2 599588.  21584.   1
   2   0   3   31.70  29.790   1
   2   0   3   22.69  28.062   1
  -2   0  -3   34.26  29.984   1
  -2   0  -3   19.84  29.222   1
   2   0   4 5633.74 214.485   1
  -2   0  -4 5522.63 209.876   1
   2   0   5    0.98  29.663   1
  -2   0  -5  -51.28  31.045   1
   2   0   6  572.43  43.580   1
   2   0   6  495.47  47.407   1
  -2   0  -6  408.81  44.239   1
   2   0   7  -17.22  38.247  -1
   2   0   7    7.67  32.621   1
  -2   0  -7   29.07  34.609   1
  -2   0  -7   39.07  35.366   1
   2   0   8  22963. 841.563   1
   2   0   8  22251. 820.164   1
  -2   0  -8  21597. 792.180   1
  -2   0  -8  22807. 839.505   1
   2   0   9   31.53  35.160   1
   2   0   9   10.24  45.226   1
  -2   0  -9  -49.05  34.732   1
  -2   0  -9    2.36  41.523   1
   2   0  10 4802.46 199.753   1
   2   0  10 5127.57 205.350   1
  -2   0 -10 4880.65 196.749   1
   2   0  11  -24.24  44.321   1
   2   0  11   11.00  38.041   1
  -2   0 -11  -12.62  38.514   1
  -2   0 -11  -12.47  48.971   1
   2   0  12  28033. 1035.80   1
  -2   0 -12  28058. 1038.27   1
   2   0  13    6.32  44.403  -1
   2   0  13  -67.28  51.605   1
  -2   0 -13  -42.47  43.663   1
  -2   0 -13  -67.24  54.115   1
   2   0  14  89341. 3245.68   1
   2   0  14  87737. 3180.24   1
  -2   0 -14  89465. 3252.26   1
  -2   0 -14  90165. 3268.31   1
   2   0  15  132.06  55.720   1
  -2   0 -15  311.98  71.317   1
  -2   0 -15   96.58  52.058   1
   2   0  16 7255.14 290.699   1
  -2   0 -16 7004.11 281.852   1
   2   0  17    2.83  67.366   1
   2   0  17  -19.79  53.992   1
  -2   0 -17  -57.28  71.317   1
  -2   0 -17   47.70  56.420   1
   2   0  18  36350. 1348.56   1
   2   0  18  35416. 1301.64   1
  -2   0 -18  35152. 1305.76   1
  -2   0 -18  34934. 1284.77   1
   2   0  19   89.75  61.358   1
   2   0  19   85.47  72.469   1
  -2   0 -19   49.09  72.839   1
  -2   0 -19  -76.71  57.490   1
   2   0  20 7683.12 312.963   1
   2   0  20 7390.94 314.815   1
  -2   0 -20 7316.87 313.086  -1
  -2   0 -20 7489.71 307.078   1
   2   0  21    9.76  72.798   1
   2   0  21  -32.63  66.214   1
  -2   0 -21  -29.72  64.074   1
  -2   0 -21    7.40  79.588   1
   2   0  22 9925.92 409.300   1
  -2   0 -22  10309. 423.456   1
   2   0  23 -110.49  67.490   1
   2   0  23  -23.28  80.123   1
  -2   0 -23  -60.49  82.839   1
  -2   0 -23    4.73  72.304   1
   2   0  24 2800.41 173.169   1
   2   0  24 2726.33 150.370   1
  -2   0 -24 2476.13 178.189   1
  -2   0 -24 2783.95 156.214   1
   2   0  25 -119.26  69.136  -1
  -2   0 -25    2.16  90.247   1
  -2   0 -25   -5.45  75.802   1
   2   0  26  326.05  93.004   1
   2   0  26  324.11  85.432   1
  -2   0 -26  375.88  92.798   1
  -2   0 -26  316.30 101.276   1
   2   0  27  -14.91  82.963   1
   2   0  27   -5.74  77.860  -1
  -2   0 -27  -24.33  96.008   1
  -2   0 -27  -95.47  88.066   1
   2  -1 -29   67.12  97.860   1
   2  -1 -29  197.12  99.712   1
   2  -1 -28   84.90  95.802   1
   2  -1 -28   -8.00  81.358   1
   2   1 -28   -8.23  86.584   1
   2   1 -28  130.95  86.955   1
  -2   1  28   52.30  81.934   1
  -2   1  28  -59.46  84.774   1
   2  -1 -27  299.63  84.486   1
  -2  -1  27  260.82  77.654   1
  -2  -1  27  281.40  74.938   1
   2   1 -27  135.60  87.572   1
   2   1 -27  233.50  85.761   1
  -2   1  27  128.68  80.617   1
   2  -1 -26  333.87 106.296   1
   2  -1 -26   85.60  77.202   1
  -2  -1  26  196.91  73.457   1
   2   1 -26  136.30  76.584   1
   2   1 -26  201.98  89.465   1
  -2   1  26  192.26  90.411   1
  -2   1  26   82.22  79.177   1
   2  -1 -25 1076.54 107.407   1
   2  -1 -25 1326.34 126.625   1
  -2  -1  25 1078.60  93.951   1
   2   1 -25 1141.15  97.695   1
  -2   1  25 1088.06 115.967   1
  -2   1  25 1090.95 106.379   1
   2  -1 -24  365.80  93.539   1
  -2  -1  24  321.03  71.687   1
   2   1 -24  450.62  76.049   1
  -2   1  24  293.25  85.309   1
   2  -1 -23 1755.14 127.448   1
   2  -1 -23 1943.21 137.736   1
  -2  -1  23 1687.24 121.605   1
  -2  -1  23 1796.29 111.564   1
   2   1 -23 1711.52 125.720   1
   2   1 -23 2074.90 122.634   1
  -2   1  23 1801.23 125.802   1
  -2   1  23 1678.19 127.613   1
   2  -1 -22   96.38  70.247   1
   2  -1 -22   19.28  80.988   1
  -2  -1  22   65.80  57.778   1
  -2  -1  22   88.52  75.391   1
   2   1 -22  -36.48  76.667   1
   2   1 -22   33.29  60.988   1
  -2   1  22   -2.64  77.119   1
  -2   1  22   12.50  69.012   1
   2  -1 -21  121.40  84.321   1
   2  -1 -21   25.49  66.214   1
  -2  -1  21   88.56  54.403   1
  -2  -1  21  123.99  73.909   1
   2   1 -21  185.68  59.506   1
   2   1 -21  298.60  76.337   1
  -2   1  21  184.61  67.695   1
  -2   1  21   14.56  71.728   1
   2  -1 -20  339.92  81.070   1
   2  -1 -20  143.37  68.066   1
  -2  -1  20  275.60  69.095   1
   2   1 -20  229.34  72.181  -1
  -2   1  20  135.60  73.662   1
  -2   1  20  269.92  68.642   1
   2  -1 -19   11.29  61.440   1
   2  -1 -19  -21.51  70.576   1
  -2  -1  19  -47.70  61.440   1
  -2  -1  19   48.23  55.185   1
   2   1 -19  108.15  67.901   1
  -2   1  19    0.87  69.630   1
  -2   1  19  -35.95  58.518   1
   2  -1 -18 2050.20 119.753   1
  -2  -1  18 2217.69 119.918   1
  -2  -1  18 2218.10 113.951   1
   2   1 -18 2204.11 124.691   1
   2   1 -18 2170.78 113.745   1
  -2   1  18 2124.69 120.699   1
   2  -1 -17 1723.04 117.778   1
   2  -1 -17 1681.07 109.136   1
  -2  -1  17 1807.82 104.074   1
  -2  -1  17 1772.43  97.654   1
   2   1 -17 1815.22 100.370   1
   2   1 -17 1711.52 104.280   1
  -2   1  17 1802.06 114.815   1
  -2   1  17 1700.82 105.597   1
   2  -1 -16 1483.13 105.185   1
   2  -1 -16 1415.64  96.214   1
  -2  -1  16 1667.90  92.387   1
  -2  -1  16 1497.94  92.058   1
   2   1 -16 1550.20  98.272   1
   2   1 -16 1569.55  90.535   1
  -2   1  16 1503.70  96.749   1
  -2   1  16 1489.71  99.918  -1
   2  -1 -15  839.51  76.461   1
   2  -1 -15  986.01  92.140   1
  -2  -1  15 1023.87  71.523   1
  -2  -1  15 1030.86  73.827   1
   2   1 -15  868.31  67.778  -1
   2   1 -15  874.07  76.090   1
  -2   1  15  829.63  75.720   1
  -2   1  15  759.67  76.420   1
  -2  -1  14  13152. 493.004   1
  -2  -1  14  12909. 485.185  -1
   2   1 -14  12807. 481.070   1
   2   1 -14  12922. 489.300   1
   2  -1 -13  -97.57  48.148   1
   2  -1 -13   77.37  54.403   1
  -2  -1  13   19.93  37.160   1
  -2  -1  13    8.66  38.259   1
   2   1 -13   -5.04  42.387   1
   2   1 -13   49.14  40.658   1
  -2   1  13   51.19  48.354   1
  -2   1  13 -103.50  47.449   1
   2  -1 -12  618.93  68.354   1
   2  -1 -12  503.70  66.049   1
  -2  -1  12  462.55  47.407   1
  -2  -1  12  522.63  47.366   1
   2   1 -12  485.60  53.951   1
   2   1 -12  438.68  45.597   1
  -2   1  12  566.25  60.946   1
  -2   1  12  530.86  55.720   1
   2  -1 -11 2856.38 137.531   1
   2  -1 -11 2623.45 124.197  -1
  -2   1  11 2607.40 122.181   1
  -2   1  11 2793.00 130.370   1
  -2  -1  10 8193.41 309.341   1
  -2  -1  10 8337.44 315.432   1
  -2   1  10 9650.20 372.469   1
  -2   1  10 9456.78 364.403   1
   2  -1  -9 173827. 6279.83   1
   2  -1  -9 166420. 6008.22   1
  -2  -1   9 154691. 5584.36   1
  -2  -1   9 160164. 5777.77   1
   2   1  -9 165062. 5958.84   1
   2   1  -9 155638. 5617.28   1
  -2   1   9 173909. 6279.83   1
  -2   1   9 180329. 6510.28   1
   2  -1  -8  851.44  65.638   1
   2  -1  -8  806.17  58.848   1
  -2  -1   8  650.21  45.309   1
  -2  -1   8  797.53  52.263   1
   2   1  -8  788.48  52.798   1
  -2   1   8  851.44  63.004   1
  -2   1   8  849.38  59.918   1
   2  -1  -7 3026.33 129.835   1
   2  -1  -7 3004.94 134.321   1
  -2  -1   7 2736.62 112.963   1
  -2  -1   7 2908.23 116.584   1
   2   1  -7 3284.36 134.033   1
   2   1  -7 2826.33 114.527   1
  -2   1   7 3012.75 129.012   1
  -2   1   7 2992.18 130.370   1
   2  -1  -6  14309. 530.452   1
  -2  -1   6  14210. 519.341   1
   2   1  -6  15140. 555.555   1
  -2   1   6  15399. 572.016   1
   2  -1  -5   62.02  37.078   1
   2  -1  -5   24.74  44.568   1
  -2  -1   5   20.35  23.230   1
   2   1  -5   36.35  33.593   1
  -2   1   5   55.23  43.004   1
  -2   1   5   37.23  36.004   1
   2  -1  -4 4378.60 173.210   1
   2  -1  -4 3983.12 163.251   1
  -2  -1   4 4489.71 168.271   1
   2   1  -4 5074.07 193.210   1
  -2   1   4 4395.06 177.860   1
  -2   1   4 4502.05 177.613   1
   2  -1  -3  63169. 2288.06   1
   2  -1  -3  60864. 2201.64   1
  -2  -1   3  58148. 2097.53   1
   2   1  -3  61111. 2206.58   1
  -2   1   3  61152. 2213.99   1
  -2   1   3  60288. 2181.48   1
   2  -1  -2  69383. 2506.99   1
   2  -1  -2  63909. 2314.40   1
  -2  -1   2  68560. 2472.43   1
   2   1  -2  67366. 2429.63   1
  -2   1   2  64650. 2337.03   1
  -2   1   2  61646. 2230.86   1
   2  -1  -1  50288. 1819.75   1
   2  -1  -1  53580. 1941.56   1
  -2  -1   1  53580. 1934.15   1
  -2  -1   1  51152. 1846.91   1
   2   1  -1  53745. 1940.74   1
   2   1  -1  53004. 1912.34   1
  -2   1   1  50576. 1833.33   1
  -2   1   1  52469. 1898.35   1
   2  -1   0  18424. 675.308   1
   2  -1   0  19082. 695.884   1
  -2  -1   0  18214. 663.374   1
  -2  -1   0  18379. 668.312   1
   2   1   0  18848. 685.185   1
   2   1   0  19074. 694.650   1
  -2   1   0  18988. 696.296   1
  -2   1   0  18695. 681.892   1
   2  -1   1 280905.  10119.   1
   2  -1   1 283539.  10214.   1
  -2  -1  -1 295802.  10654.   1
  -2  -1  -1 280699.  10115.  -1
   2   1   1 296666.  10687.   1
   2   1   1 281687.  10148.   1
  -2   1  -1 272716. 9827.15   1
  -2   1  -1 302345.  10889.   1
   2  -1   2 7127.57 265.391   1
  -2  -1  -2 6823.04 257.325   1
  -2  -1  -2 6242.79 238.477   1
   2   1   2 6641.97 251.934  -1
   2   1   2 6633.74 250.864   1
  -2   1  -2 7209.87 267.448   1
  -2   1  -2 6127.57 232.428   1
   2  -1   3  39868. 1441.97   1
   2  -1   3  40432. 1462.96   1
  -2  -1  -3  37309. 1353.50   1
  -2   1  -3  42387. 1534.15   1
  -2   1  -3  39942. 1444.85   1
   2  -1   4 6530.86 245.308   1
   2  -1   4 6658.43 248.559   1
  -2  -1  -4 6082.30 233.415   1
   2   1   4 5934.15 231.193   1
   2   1   4 5543.20 214.691   1
  -2   1  -4 5925.92 223.868   1
   2  -1   5 2715.64 109.012   1
   2  -1   5 2787.24 116.049   1
  -2  -1  -5 2538.27 110.165   1
  -2  -1  -5 2667.49 118.477   1
   2   1   5 2541.56 113.251   1
   2   1   5 2451.44 107.160   1
  -2   1  -5 2860.49 118.477   1
  -2   1  -5 2866.25 115.555   1
   2  -1   6 2181.48  91.440   1
  -2  -1  -6 2258.02 103.374   1
   2   1   6 2283.13 107.737   1
  -2   1  -6 2117.69  91.358   1
   2  -1   7 1430.86  68.066   1
   2  -1   7 1372.02  72.428   1
  -2  -1  -7 1394.24  77.284   1
  -2  -1  -7 1628.81  88.683   1
   2   1   7 1582.30  82.757   1
   2   1   7 1369.96  80.000   1
  -2   1  -7 1597.53  79.794   1
  -2   1  -7 1431.27  69.835   1
   2  -1   8 7514.40 289.794   1
   2  -1   8 7325.10 276.625   1
  -2  -1  -8 7209.87 280.329   1
  -2  -1  -8 6843.61 271.029   1
   2   1   8 7197.52 279.876   1
   2   1   8 7288.06 286.708   1
  -2   1  -8 8106.99 304.979   1
  -2   1  -8 6777.77 262.057   1
   2  -1   9  10370. 386.913  -1
   2  -1   9  10123. 383.745   1
  -2  -1  -9  10165. 387.037   1
  -2  -1  -9  10988. 420.987   1
   2   1   9  10021. 385.761   1
   2   1   9  10317. 392.798   1
  -2   1  -9 9732.50 364.856  -1
  -2   1  -9  10839. 410.123   1
   2  -1  10 9580.24 359.876   1
   2  -1  10 9596.70 366.831   1
  -2  -1 -10 9761.31 379.465   1
  -2  -1 -10 9415.63 362.345   1
   2   1  10 9358.02 360.576   1
   2   1  10 9691.35 377.078   1
  -2   1 -10  10502. 402.386   1
  -2   1 -10 9646.08 365.185   1
   2  -1  11  34695. 1270.78   1
   2  -1  11  34469. 1256.38   1
  -2  -1 -11  33276. 1226.34  -1
   2   1  11  35004. 1288.48   1
  -2   1 -11  35514. 1294.24   1
  -2   1 -11  34745. 1273.25  -1
   2  -1  12 4917.69 196.872   1
   2  -1  12 4847.73 201.276   1
  -2  -1 -12 4868.31 204.691   1
  -2  -1 -12 4810.69 211.811   1
   2   1  12 4979.42 207.572   1
   2   1  12 4855.96 209.588   1
  -2   1 -12 4823.04 194.033   1
  -2   1 -12 5123.45 213.786   1
   2  -1  13  791.36  69.506   1
   2  -1  13  918.11  64.527   1
  -2  -1 -13  940.33  74.156   1
  -2  -1 -13  734.16  78.683   1
   2   1  13  942.80  72.798   1
   2   1  13  855.55  75.638   1
  -2   1 -13  924.28  66.461   1
  -2   1 -13  774.07  69.959   1
   2  -1  14  10626. 412.757   1
  -2  -1 -14  10259. 399.382   1
   2   1  14  10329. 401.275   1
  -2   1 -14  10366. 404.856   1
   2  -1  15  42881. 1563.37   1
   2  -1  15  43374. 1591.77   1
  -2  -1 -15  41523. 1530.45  -1
  -2  -1 -15  40942. 1499.59   1
   2   1  15  41317. 1513.58   1
   2   1  15  41440. 1525.92   1
  -2   1 -15  42593. 1564.61   1
  -2   1 -15  41399. 1510.29   1
   2  -1  16  196.25  61.523   1
   2  -1  16  238.27  52.675   1
  -2  -1 -16  262.72  75.432   1
  -2  -1 -16  140.82  57.284   1
   2   1  16  238.15  71.234   1
   2   1  16  196.63  56.337   1
  -2   1 -16  350.49  65.679   1
  -2   1 -16  258.52  55.802   1
   2  -1  17 7160.49 298.066   1
   2  -1  17 6786.00 270.823   1
  -2  -1 -17 6502.05 281.029   1
  -2  -1 -17 7008.22 287.489   1
   2   1  17 6395.06 275.720   1
   2   1  17 6716.04 275.761   1
  -2   1 -17 6469.13 274.650   1
  -2   1 -17 7102.87 283.457   1
   2  -1  18 1695.06  98.436   1
  -2  -1 -18 1634.98 105.267   1
  -2  -1 -18 1918.52 127.819   1
   2   1  18 1881.89 112.346   1
   2   1  18 2178.19 135.514   1
   2  -1  19  -92.55  55.267   1
   2  -1  19   15.67  67.695   1
  -2  -1 -19   33.78  59.712   1
  -2  -1 -19 -103.66  71.934   1
   2   1  19   10.72  60.000   1
   2   1  19    0.25  69.465   1
  -2   1 -19   54.49  57.449   1
  -2   1 -19   35.81  69.835   1
   2  -1  20 2069.13 114.403   1
   2  -1  20 2210.70 137.819   1
  -2  -1 -20 2302.06 145.226   1
   2   1  20 2473.25 149.012   1
  -2   1 -20 2297.12 142.839   1
  -2   1 -20 2186.42 122.387   1
   2  -1  21 3033.74 151.769   1
   2  -1  21 3486.00 183.868   1
  -2  -1 -21 3389.30 186.666   1
  -2  -1 -21 3429.21 171.564   1
   2   1  21 3186.01 161.975   1
   2   1  21 3158.84 173.580   1
  -2   1 -21 3045.26 152.263   1
  -2   1 -21 3347.73 181.769   1
   2  -1  22  246.25  70.288   1
   2  -1  22  210.99  84.527   1
  -2  -1 -22  219.55  90.658   1
  -2  -1 -22   94.73  70.535   1
  -2   1 -22  255.84  75.226   1
  -2   1 -22  242.84  83.374   1
   2  -1  23  408.60  83.909   1
   2  -1  23  494.24  82.634   1
   2   1  23  463.37  95.926   1
   2   1  23  402.55  80.864   1
  -2   1 -23  450.62  85.267   1
  -2   1 -23  552.67  97.366   1
   2  -1  24 1917.69 139.712   1
  -2  -1 -24 1783.95 125.638   1
  -2  -1 -24 1912.76 147.243   1
   2   1  24 1571.60 118.806   1
   2   1  24 1761.32 134.362   1
  -2   1 -24 1805.35 139.712   1
   2  -1  25  -52.96  77.366   1
   2  -1  25   -7.93  81.975  -1
  -2  -1 -25  -39.57  89.341   1
  -2  -1 -25  -52.92  77.901   1
   2   1  25  -14.52  82.757   1
   2   1  25   31.67  72.222   1
  -2   1 -25  -87.04  79.424   1
  -2   1 -25 -126.58  88.560   1
   2  -1  26  210.21  88.354   1
   2  -1  26  177.98  88.066   1
  -2  -1 -26  281.44  89.300   1
  -2  -1 -26  413.58 102.881   1
   2   1  26  287.78  93.045   1
   2   1  26  157.61  84.444   1
  -2   1 -26  250.45  92.881   1
  -2   1 -26  354.53 102.675   1
  -2  -1 -27  155.76  91.234   1
  -2  -1 -27  187.24 101.646   1
   2   1  27  208.19  93.333   1
  -2  -1 -28   10.00  90.658   1
  -2  -1 -28  135.72 100.782   1
   2  -2 -29 1099.59 124.774   1
   2  -2 -29  986.42 129.341   1
   2  -2 -28   24.58  96.667   1
   2  -2 -28  -82.06  92.551   1
  -2   2  28  103.58  92.839   1
  -2   2  28   90.08  85.350   1
   2  -2 -27  609.88  97.531   1
   2  -2 -27  528.39 111.481   1
  -2  -2  27  599.59  75.021   1
  -2  -2  27  396.79  70.329   1
   2   2 -27  552.26  93.127  -1
   2   2 -27  568.72  89.383   1
  -2   2  27  529.63  93.580   1
  -2   2  27  682.72 104.979   1
   2  -2 -26  133.70  94.156   1
   2  -2 -26   -5.37  83.127   1
  -2  -2  26   64.24  62.140   1
  -2  -2  26   49.22  59.671   1
   2   2 -26  133.74  79.136   1
  -2   2  26  -46.75  74.527   1
  -2   2  26   97.53  82.798   1
   2  -2 -25  210.04  82.757   1
   2  -2 -25  194.98  91.975   1
  -2  -2  25  160.82  57.243   1
  -2  -2  25  188.02  66.132   1
   2   2 -25   59.59  76.790   1
   2   2 -25  137.86  70.000   1
  -2   2  25  133.50  78.148   1
  -2   2  25  107.49  87.160   1
   2  -2 -24  293.00  80.782   1
  -2  -2  24  170.53  56.502   1
  -2  -2  24  224.03  67.654   1
   2   2 -24  201.85  67.778   1
   2   2 -24  210.53  73.704   1
  -2   2  24  283.70  78.930   1
   2  -2 -23  616.05 101.687   1
   2  -2 -23  375.43  82.881   1
  -2  -2  23  506.17  71.523   1
  -2  -2  23  435.80  62.634   1
   2   2 -23  611.52  70.535   1
   2   2 -23  565.43  78.848   1
  -2   2  23  501.65  87.490   1
  -2   2  23  481.48  95.885   1
   2  -2 -22  983.95 108.107   1
   2  -2 -22  894.24  99.136   1
  -2  -2  22 1007.41  77.531   1
  -2  -2  22  887.65  81.193   1
   2   2 -22  902.06  77.901   1
   2   2 -22  727.16  86.379   1
  -2   2  22  783.54  96.543   1
  -2   2  22  961.32 101.934   1
   2  -2 -21  224.24  84.156  -1
  -2  -2  21   95.23  61.523   1
  -2  -2  21  222.59  53.086  -1
   2   2 -21  221.56  66.420   1
   2   2 -21  199.79  52.263   1
  -2   2  21  254.16  83.374   1
  -2   2  21  190.29  77.531   1
   2  -2 -20 2509.46 141.276   1
   2  -2 -20 2205.35 141.564   1
  -2  -2  20 2251.44 111.276   1
  -2  -2  20 2224.69 120.329   1
   2   2 -20 2245.27 111.605   1
   2   2 -20 2425.10 129.383  -1
  -2   2  20 2395.88 141.522   1
  -2   2  20 2137.86 134.650   1
   2  -2 -19 6349.79 274.238   1
   2  -2 -19 6312.75 279.424   1
  -2  -2  19 6481.48 263.292   1
  -2  -2  19 6403.29 252.099   1
   2   2 -19 6185.18 255.720   1
   2   2 -19 6658.43 263.086   1
  -2   2  19 6502.05 283.168   1
  -2   2  19 6152.26 267.448   1
   2  -2 -18  158.44  77.078   1
   2  -2 -18  189.51  72.181   1
  -2  -2  18  164.98  55.185   1
  -2  -2  18  154.98  44.197   1
   2   2 -18  250.16  61.481  -1
   2   2 -18  198.68  47.119   1
  -2   2  18  220.21  72.510   1
  -2   2  18  134.49  64.280   1
   2  -2 -17 1752.67 113.662   1
   2  -2 -17 1674.48 121.769   1
  -2  -2  17 1739.09  88.313   1
  -2  -2  17 1819.75  99.053   1
   2   2 -17 1682.71 100.082   1
   2   2 -17 1932.10  96.379   1
  -2   2  17 1837.04 118.601   1
  -2   2  17 1613.58 106.420   1
   2  -2 -16  15477. 590.534   1
  -2  -2  16  15449. 572.427   1
  -2  -2  16  14988. 559.259   1
   2   2 -16  14778. 554.320   1
   2   2 -16  15885. 589.300   1
  -2   2  16  15967. 608.230   1
   2  -2 -15 1836.62 111.523   1
   2  -2 -15 1884.36 126.667   1
   2   2 -15 1753.50  88.889   1
  -2   2  15 1967.49 120.988   1
  -2   2  15 1648.56 105.844   1
   2  -2 -14  886.83  90.494   1
   2  -2 -14  803.70  77.243   1
   2  -2 -13  140.86  54.856   1
   2  -2 -13   91.32  59.465   1
  -2  -2  13   83.54  33.737   1
  -2  -2  13  198.89  35.304   1
   2   2 -13  161.36  41.193   1
   2   2 -13  174.49  34.642   1
  -2   2  13  176.91  54.856   1
  -2   2  13  141.52  53.621   1
  -2  -2  12 9234.56 345.267   1
  -2  -2  12 9572.01 356.749   1
   2   2 -12 9251.02 345.391   1
   2   2 -12 9711.92 365.555   1
  -2   2  12  10691. 413.168   1
  -2  -2  11 2140.33  90.864   1
  -2  -2  11 2165.84  91.893   1
   2   2 -11 2177.78  97.119   1
   2   2 -11 2410.29 101.029   1
  -2   2  11 2572.43 128.230   1
   2  -2 -10  81605. 2962.96   1
   2  -2 -10  77490. 2810.29   1
  -2  -2  10  73539. 2658.43   1
   2   2 -10  78354. 2833.74   1
  -2   2  10  81440. 2955.96   1
  -2   2  10  77448. 2810.70   1
   2  -2  -9 5872.42 236.625   1
   2  -2  -9 5654.32 233.457   1
  -2   2   9 5312.75 219.341   1
  -2   2   9 6098.76 244.732   1
   2  -2  -8  87983. 3187.24   1
   2  -2  -8  87983. 3190.12   1
  -2  -2   8  80535. 2910.29   1
  -2  -2   8  80041. 2891.77   1
   2   2  -8  87531. 3163.37   1
   2   2  -8  78971. 2853.08   1
  -2   2   8  88313. 3197.94   1
  -2   2   8  90123. 3264.61   1
   2  -2  -7 126831. 4584.36   1
   2  -2  -7 131646. 4761.31   1
  -2  -2   7 113745. 4105.76   1
  -2  -2   7 119053. 4300.41   1
   2   2  -7 131523. 4748.97   1
   2   2  -7 121934. 4403.29   1
  -2   2   7 130864. 4728.39   1
  -2   2   7 128601. 4646.09   1
   2  -2  -6  48436. 1763.78   1
   2  -2  -6  47983. 1744.44   1
  -2  -2   6  48395. 1750.62   1
  -2  -2   6  43333. 1565.02   1
   2   2  -6  46872. 1694.65   1
   2   2  -6  45350. 1638.27   1
  -2   2   6  47407. 1723.87   1
  -2   2   6  47366. 1723.04   1
   2  -2  -5 124033. 4481.48   1
   2  -2  -5 114239. 4131.68   1
  -2  -2   5 117037. 4222.22   1
  -2  -2   5 129136. 4658.43   1
   2   2  -5 123086. 4440.33   1
   2   2  -5 119959. 4325.10   1
  -2   2   5 119918. 4333.33   1
  -2   2   5 121564. 4390.94   1
   2  -2  -4 145185. 5238.68   1
  -2  -2   4 133251. 4802.46   1
  -2  -2   4 140288. 5057.61   1
   2   2  -4 140741. 5074.07   1
   2   2  -4 132798. 4786.00  -1
  -2   2   4 137325. 4958.84   1
   2  -2  -3 8131.68 309.012   1
  -2  -2   3 9045.26 332.016   1
   2   2  -3 9440.32 346.337   1
  -2   2   3 8633.74 331.070   1
   2  -2  -2 783127.  28202.   1
   2  -2  -2 754732.  27185.   1
  -2  -2   2 842386.  30325.   1
  -2  -2   2 746090.  26868.   1
   2   2  -2 828806.  29839.   1
   2   2  -2 816049.  29383.   1
  -2   2   2 792592.  28547.   1
  -2   2   2 772839.  27835.   1
   2  -2  -1  21288. 782.304   1
   2  -2  -1  20173. 738.682   1
  -2  -2   1  20428. 744.444   1
  -2  -2   1  19432. 707.407   1
   2   2  -1  20741. 754.732   1
   2   2  -1  20346. 741.152   1
  -2   2   1  20778. 761.728   1
  -2   2   1  20313. 746.913   1
   2  -2   0 270329. 9740.73  -1
   2  -2   0 262099. 9448.55   1
  -2  -2   0 261275. 9415.63   1
  -2  -2   0 273045. 9839.50   1
   2   2   0 267448. 9637.85   1
   2   2   0 270740. 9757.19   1
  -2   2   0 275185. 9917.69  -1
  -2   2   0 256173. 9234.56   1
   2  -2   1 405637.  14613.   1
   2  -2   1 420164.  15140.   1
  -2  -2  -1 408024.  14700.   1
  -2  -2  -1 418930.  15091.   1
   2   2   1 419341.  15111.   1
   2   2   1 413991.  14905.   1
  -2   2  -1 413580.  14893.   1
  -2   2  -1 414814.  14942.   1
   2  -2   2  79177. 2861.73   1
   2  -2   2  82922. 2994.65   1
  -2  -2  -2  82469. 2981.48   1
   2   2   2  85802. 3101.23   1
  -2   2  -2  81564. 2944.44   1
  -2   2  -2  80165. 2898.76   1
   2  -2   3  11942. 440.740   1
   2  -2   3  11461. 423.456   1
  -2  -2  -3  11597. 432.921   1
   2   2   3  11576. 432.098   1
   2   2   3  11428. 428.395   1
  -2   2  -3  10601. 390.082   1
   2  -2   4  57942. 2094.24   1
   2  -2   4  54979. 1987.24   1
  -2  -2  -4  54568. 1978.60   1
  -2  -2  -4  52387. 1903.29   1
   2   2   4  54568. 1980.66   1
   2   2   4  54650. 1982.71   1
  -2   2  -4  56543. 2043.21   1
  -2   2  -4  56008. 2027.98   1
   2  -2   5  20749. 755.966   1
   2  -2   5  20901. 760.905   1
  -2  -2  -5  21741. 802.468   1
  -2  -2  -5  22185. 815.637   1
   2   2   5  21683. 800.411   1
   2   2   5  21642. 797.119   1
  -2   2  -5  21000. 767.901   1
  -2   2  -5  20543. 747.736   1
   2  -2   6 7436.21 277.654   1
  -2  -2  -6 6934.15 274.033   1
  -2  -2  -6 7065.84 275.308   1
   2   2   6 6773.66 265.308   1
   2   2   6 6901.23 272.716  -1
   2  -2   7  14317. 525.102   1
  -2  -2  -7  15440. 580.658   1
  -2  -2  -7  14671. 549.382   1
   2   2   7  14955. 559.670   1
   2   2   7  14749. 554.320   1
  -2   2  -7  15403. 567.901   1
   2  -2   8  14531. 537.448   1
   2  -2   8  15239. 558.436   1
  -2  -2  -8  14346. 538.271   1
  -2  -2  -8  12922. 491.769   1
   2   2   8  14029. 530.041   1
   2   2   8  13831. 520.576   1
  -2   2  -8  16144. 593.415   1
  -2   2  -8  14370. 532.098   1
   2  -2   9  367.65  43.004   1
   2  -2   9  372.96  35.798   1
  -2  -2  -9  389.30  61.399   1
   2   2   9  415.23  59.383   1
  -2   2  -9  401.40  43.169   1
  -2   2  -9  322.63  43.333   1
   2  -2  10  17728. 649.794   1
   2  -2  10  18580. 686.831   1
  -2  -2 -10  18774. 706.172   1
  -2  -2 -10  17741. 662.962   1
   2   2  10  18790. 706.584   1
   2   2  10  18473. 690.123   1
  -2   2 -10  19062. 699.999   1
  -2   2 -10  18757. 693.827   1
   2  -2  11 1995.47  89.959   1
   2  -2  11 1917.28  96.749   1
  -2  -2 -11 2432.10 130.699   1
  -2  -2 -11 2063.78 109.506   1
   2   2  11 2369.96 128.518   1
   2   2  11 2100.00 111.029   1
  -2   2 -11 2083.13  96.379   1
  -2   2 -11 2037.86 100.905   1
   2  -2  12 3584.77 146.708   1
   2  -2  12 3672.42 159.794   1
  -2  -2 -12 3281.07 162.469   1
  -2  -2 -12 3557.20 161.481   1
   2   2  12 3469.13 165.761   1
   2   2  12 3527.57 162.099   1
  -2   2 -12 3723.04 154.897   1
  -2   2 -12 3510.70 155.185   1
   2  -2  13   52.55  36.720   1
   2  -2  13   94.20  47.572   1
  -2  -2 -13  -12.51  50.988   1
  -2  -2 -13   22.93  61.934   1
   2   2  13   45.97  58.971   1
   2   2  13   28.28  52.757   1
  -2   2 -13   81.85  48.807   1
  -2   2 -13   46.63  42.346   1
   2  -2  14  31634. 1154.73   1
   2  -2  14  30955. 1139.92   1
  -2  -2 -14  30333. 1121.81   1
  -2  -2 -14  27765. 1036.21   1
   2   2  14  29889. 1104.11   1
   2   2  14  27909. 1039.51   1
  -2   2 -14  32193. 1176.95   1
  -2   2 -14  28757. 1060.08   1
   2  -2  15 4123.45 183.127   1
   2  -2  15 3964.19 166.255   1
  -2  -2 -15 4283.95 194.033   1
  -2  -2 -15 4205.76 200.823   1
   2   2  15 3866.66 187.243   1
   2   2  15 3813.58 174.485   1
  -2   2 -15 3898.35 167.778   1
  -2   2 -15 4135.80 184.074   1
   2  -2  16   81.15  59.465   1
  -2  -2 -16   54.49  70.741   1
  -2  -2 -16  119.59  61.728   1
   2   2  16  137.57  71.769   1
   2   2  16  159.67  61.111   1
  -2   2 -16  126.63  58.436   1
   2  -2  17 1258.43  96.708   1
   2  -2  17 1143.21  78.560   1
  -2  -2 -17 1143.21  92.675   1
  -2  -2 -17 1177.37 107.490   1
   2   2  17 1257.20  93.292   1
   2   2  17 1200.41 107.531   1
  -2   2 -17 1181.48  96.543   1
  -2   2 -17 1207.41  81.605   1
   2  -2  18  250.66  55.597   1
   2  -2  18  201.77  67.243   1
  -2  -2 -18  207.04  78.518   1
   2   2  18  237.70  80.411   1
  -2   2 -18  114.40  67.942   1
  -2   2 -18  333.74  59.794   1
   2  -2  19 7444.44 295.967   1
   2  -2  19 7432.09 309.506   1
  -2  -2 -19 6868.31 300.946   1
  -2  -2 -19 7193.41 299.794   1
   2   2  19 7436.21 317.983   1
   2   2  19 7172.83 298.107   1
  -2   2 -19 7485.59 300.576  -1
  -2   2 -19 7090.53 299.259   1
   2  -2  20  194.86  64.938   1
  -2  -2 -20  270.86  70.823  -1
  -2  -2 -20  207.82  87.737   1
   2   2  20  325.31  83.416   1
   2   2  20  210.33  68.930   1
  -2   2 -20  240.33  65.720   1
   2  -2  21  762.96  80.741   1
   2  -2  21  551.44  85.062   1
  -2  -2 -21  804.53  88.683   1
   2   2  21  827.57  87.284   1
  -2   2 -21  724.69 104.650   1
  -2   2 -21  664.20  86.749   1
   2  -2  22  246.21  78.765   1
   2  -2  22  298.85  70.823   1
  -2  -2 -22  259.42  73.662   1
  -2  -2 -22  200.78  87.778   1
   2   2  22  213.42  71.687   1
   2   2  22  357.74  90.329  -1
  -2   2 -22  273.29  83.498   1
  -2   2 -22  279.38  77.737   1
   2  -2  23  239.42  73.909   1
   2  -2  23  123.29  78.889   1
  -2  -2 -23  120.82  76.831   1
  -2  -2 -23  227.20  92.716   1
   2   2  23  204.65  76.461   1
   2   2  23  130.21  81.975  -1
  -2   2 -23  268.39  89.835   1
   2  -2  24 1227.16 111.317   1
   2  -2  24 1248.15 106.214   1
  -2  -2 -24 1269.96 129.177   1
  -2  -2 -24 1245.27 115.555   1
   2   2  24 1356.79 125.967   1
   2   2  24 1261.32 112.346   1
  -2   2 -24 1367.90 115.802   1
  -2   2 -24 1181.89 120.041   1
   2  -2  25   -4.89  74.197   1
   2  -2  25    8.67  80.082   1
  -2  -2 -25  -53.46  92.675   1
  -2  -2 -25   41.56  84.527   1
   2   2  25  -20.76  83.621   1
  -2   2 -25   18.53  86.749   1
  -2   2 -25   91.40  88.807   1
   2  -2  26   17.39  77.901   1
   2  -2  26  -24.86  82.181   1
  -2  -2 -26   47.49  97.654   1
  -2  -2 -26  101.32  83.992   1
   2   2  26   40.51  81.769   1
   2   2  26   19.42  81.687   1
  -2   2 -26  147.08  94.527   1
  -2   2 -26   64.61  90.206   1
  -2  -2 -27  109.18  90.123   1
  -2  -2 -27   64.81  99.630   1
   2   2  27   -0.54  80.247   1
   2   2  27 -121.60  89.053  -1
  -2  -2 -28  183.42 103.416   1
  -2  -2 -28  188.89  99.424   1
   2   2  28   78.35  85.350   1
   2   2  28    1.04  99.835   1
   2  -3 -29  715.64 120.823   1
   2  -3 -29  620.16 113.868   1
  -2   3  29  412.76 109.012   1
  -2   3  29  531.28 104.856   1
   2  -3 -28  373.37 104.897   1
  -2   3  28  221.44  93.169   1
   2  -3 -27 -131.07  85.720   1
   2  -3 -27   82.84 101.564   1
  -2   3  27  -41.40  84.691   1
  -2   3  27 -102.55  79.177   1
   2  -3 -26  287.78 101.481  -1
  -2   3  26   77.70  91.029   1
   2  -3 -25    1.13  80.988   1
   2  -3 -25  -34.98  91.070   1
  -2   3  25  -94.57  82.634   1
  -2   3  25  -93.37  71.811  -1
   2  -3 -24  165.80  90.946   1
   2  -3 -24  177.32  76.214   1
   2   3 -24  159.55  49.918   1
   2   3 -24   83.74  49.959   1
  -2   3  24  212.35  75.679   1
  -2   3  24  117.37  78.436   1
   2  -3 -23   -3.27  86.749   1
   2  -3 -23   25.71  73.457   1
  -2  -3  23   30.30  40.675   1
  -2  -3  23    8.70  40.218   1
  -2   3  23  -27.26  77.366   1
  -2   3  23  -23.57  72.881  -1
   2  -3 -22  447.74  85.391   1
  -2  -3  22  495.47  53.251   1
  -2  -3  22  362.80  46.090   1
   2   3 -22  396.25  54.197   1
  -2   3  22  529.22  82.551   1
   2  -3 -21  -32.79  84.938   1
   2  -3 -21  102.10  73.416   1
  -2  -3  21   24.69  42.099   1
  -2  -3  21  -23.17  38.844   1
  -2   3  21   74.77  77.119   1
  -2   3  21  117.04  71.152   1
   2  -3 -20 2716.46 164.197   1
   2  -3 -20 2446.09 142.716   1
   2   3 -20 2394.24 106.296   1
  -2   3  20 2643.62 152.881  -1
  -2   3  20 2594.24 153.992   1
   2  -3 -19 3941.97 200.617   1
  -2  -3  19 3927.98 155.802   1
  -2  -3  19 3574.89 148.765   1
   2   3 -19 3760.49 150.658   1
   2   3 -19 3892.18 165.555   1
  -2   3  19 4005.76 196.214   1
  -2   3  19 3830.45 201.481   1
   2  -3 -18 3825.51 194.239   1
   2  -3 -18 4415.63 208.683   1
  -2  -3  18 3795.47 155.144   1
  -2  -3  18 3844.85 151.399   1
   2   3 -18 4300.41 169.177   1
   2   3 -18 3934.15 165.473   1
  -2   3  18 4152.26 200.206   1
  -2   3  18 4246.91 201.522  -1
   2  -3 -17  543.21  93.210   1
   2  -3 -17  602.06  86.132   1
  -2  -3  17  448.56  40.140   1
   2   3 -17  603.29  47.572   1
   2   3 -17  714.40  64.362   1
  -2   3  17  495.88  76.667   1
  -2   3  17  523.04  86.132   1
   2  -3 -16  615.64  88.765   1
   2  -3 -16  711.93  83.827   1
  -2  -3  16  803.70  47.613   1
  -2   3  16  679.83  81.975   1
  -2   3  16  683.13  80.288   1
   2  -3 -15 2206.99 136.420   1
   2  -3 -15 2179.42 124.485   1
  -2  -3  15 2269.13  97.284   1
   2   3 -15 2230.45  94.033   1
   2   3 -15 2455.55 108.560   1
  -2   3  15 2243.21 128.436   1
  -2   3  15 2177.36 128.107   1
   2  -3 -14  17724. 671.193   1
   2  -3 -14  17675. 682.715   1
  -2  -3  14  16379. 599.588   1
   2   3 -14  16663. 612.345   1
  -2   3  14  17444. 668.724  -1
  -2   3  14  17235. 654.320   1
   2  -3 -13  131.15  66.584  -1
   2  -3 -13  177.53  59.424   1
  -2  -3  13  102.96  18.037   1
  -2  -3  13  131.81  22.757   1
   2   3 -13  159.59  32.197   1
   2   3 -13  142.92  21.173   1
  -2   3  13  157.16  58.683   1
  -2   3  13  133.79  63.292   1
   2  -3 -12  546.91  72.263   1
   2  -3 -12  422.63  61.893  -1
   2   3 -12  423.04  24.881   1
   2   3 -12  490.95  32.798   1
  -2   3  12  572.43  67.078   1
  -2   3  12  450.21  64.033   1
   2  -3 -11 7604.93 303.580   1
   2  -3 -11 7333.33 300.164   1
   2   3 -11 7296.29 272.140   1
   2   3 -11 6469.13 242.222   1
  -2   3  11 7452.67 301.687   1
  -2   3  11 7469.13 300.247   1
   2  -3 -10  43004. 1576.95   1
  -2   3  10  41358. 1513.99   1
   2  -3  -9 132181. 4786.00   1
   2  -3  -9 128436. 4646.09   1
  -2   3   9 135062. 4884.77   1
  -2   3   9 126667. 4584.36   1
   2  -3  -8  28576. 1052.26   1
   2  -3  -8  28136. 1040.74   1
  -2   3   8  29543. 1086.83   1
  -2   3   8  28934. 1067.49   1
   2  -3  -7 4039.09 178.477   1
   2  -3  -7 3927.98 169.259   1
   2  -3  -6  28774. 1060.90   1
   2  -3  -6  28654. 1052.26   1
  -2  -3   6  29000. 1051.03   1
   2   3  -6  28975. 1049.79   1
   2   3  -6  30679. 1111.11   1
  -2   3   6  30107. 1104.94   1
  -2   3   6  28588. 1053.09  -1
   2  -3  -5  19605. 730.452   1
   2  -3  -5  18527. 687.654   1
  -2  -3   5  19008. 690.534   1
   2   3  -5  18502. 672.016   1
   2   3  -5  17613. 638.271   1
  -2   3   5  17918. 665.020   1
  -2   3   5  19568. 727.571   1
   2  -3  -4 3656.79 154.979   1
  -2  -3   4 3713.17 143.169   1
   2   3  -4 3740.74 143.950   1
  -2   3   4 3747.32 162.798   1
  -2   3   4 3946.91 166.173   1
   2  -3  -3  39296. 1438.68   1
   2  -3  -3  36465. 1329.63   1
  -2  -3   3  38765. 1404.11   1
  -2  -3   3  40000. 1446.91   1
   2   3  -3  38918. 1409.46   1
   2   3  -3  37839. 1369.13   1
  -2   3   3  37103. 1355.55   1
  -2   3   3  39222. 1431.69   1
   2  -3  -2 127407. 4604.93   1
   2  -3  -2 127654. 4609.05   1
  -2  -3   2 125967. 4543.21   1
  -2  -3   2 128848. 4650.20   1
   2   3  -2 126378. 4559.67   1
   2   3  -2 129835. 4683.12   1
  -2   3   2 132181. 4773.66   1
  -2   3   2 129588. 4683.12   1
   2  -3  -1  12720. 474.074   1
  -2  -3   1  13078. 482.304   1
  -2  -3   1  12333. 456.790   1
   2   3  -1  12514. 463.374   1
   2   3  -1  12494. 461.316   1
  -2   3   1  13099. 490.946   1
   2  -3   0  360.70  45.926   1
  -2  -3   0  402.80  43.210   1
   2   3   0  452.67  43.868   1
  -2   3   0  532.92  58.107   1
   2  -3   1  27481. 1002.47   1
  -2  -3  -1  29123. 1063.79   1
  -2  -3  -1  26926. 982.715   1
   2   3   1  29469. 1074.90  -1
   2   3   1  28514. 1042.39   1
  -2   3  -1  29226. 1068.72   1
   2  -3   2  17630. 651.440   1
   2  -3   2  17305. 636.625   1
  -2  -3  -2  18041. 667.489   1
  -2  -3  -2  17350. 640.329   1
   2   3   2  18091. 667.489   1
   2   3   2  17922. 665.020   1
  -2   3  -2  16387. 602.057   1
  -2   3  -2  17942. 663.374   1
   2  -3   3  33671. 1224.28   1
   2  -3   3  32535. 1185.60   1
  -2  -3  -3  32988. 1204.53   1
  -2  -3  -3  32630. 1196.71  -1
   2   3   3  33885. 1237.04   1
  -2   3  -3  32872. 1193.83   1
  -2   3  -3  31959. 1166.25   1
   2  -3   4  810.29  53.992   1
   2  -3   4  806.58  51.029   1
   2   3   4  919.75  68.971   1
  -2   3  -4  765.84  46.255   1
  -2   3  -4  915.23  63.292   1
   2  -3   5 112798. 4071.19  -1
   2  -3   5 116461. 4205.76   1
  -2  -3  -5 116955. 4230.45  -1
  -2  -3  -5 113333. 4097.94   1
   2   3   5 115226. 4168.72   1
   2   3   5 110782. 4007.82   1
  -2   3  -5 116831. 4222.22   1
  -2   3  -5 116625. 4205.76   1
   2  -3   6 7333.33 275.638   1
   2  -3   6 6880.65 261.810   1
  -2  -3  -6 6650.20 264.526   1
   2   3   6 6189.29 248.477   1
   2   3   6 6275.71 253.662   1
  -2   3  -6 7172.83 277.983   1
  -2   3  -6 6786.00 255.061   1
   2   3   7 1041.97  78.560   1
  -2   3  -7 1030.45  68.395   1
   2  -3   8  13778. 507.818   1
  -2  -3  -8  13626. 515.637   1
  -2  -3  -8  12757. 490.946   1
   2   3   8  13519. 513.168   1
   2   3   8  14012. 534.156   1
  -2   3  -8  15588. 579.835   1
   2  -3   9  10391. 388.683   1
   2  -3   9  10872. 404.444   1
  -2  -3  -9  10881. 425.102   1
  -2  -3  -9 9744.85 377.201   1
   2   3   9  10864. 423.045   1
   2   3   9  10831. 417.695   1
  -2   3  -9  11091. 417.284   1
  -2   3  -9  11086. 413.991   1
   2  -3  10 1287.65  66.090   1
   2  -3  10 1317.28  70.864   1
  -2  -3 -10 1308.23  86.296   1
  -2  -3 -10 1373.66  96.749   1
   2   3  10 1427.57  90.741   1
   2   3  10 1369.13  93.416   1
  -2   3 -10 1380.66  73.539   1
  -2   3 -10 1326.34  74.403   1
   2  -3  11 3921.81 156.543   1
   2  -3  11 3850.61 160.123   1
  -2  -3 -11 3544.44 163.457   1
   2   3  11 3628.80 167.201   1
  -2   3 -11 3516.05 149.341   1
  -2   3 -11 3860.08 160.535   1
   2  -3  12  12383. 465.843   1
   2  -3  12  12247. 454.732   1
  -2  -3 -12  12860. 494.650   1
  -2  -3 -12  11864. 465.020   1
   2   3  12  11885. 464.197   1
   2   3  12  12539. 483.539   1
  -2   3 -12  12778. 481.070   1
  -2   3 -12  13235. 495.473   1
   2  -3  13  13988. 518.518   1
   2  -3  13  15016. 563.374   1
  -2  -3 -13  15280. 590.123   1
  -2  -3 -13  14370. 551.028   1
   2   3  13  13634. 526.748  -1
   2   3  13  14848. 566.666   1
  -2   3 -13  15457. 577.777   1
  -2   3 -13  16115. 602.880   1
   2  -3  14  345.68  56.502   1
   2  -3  14  318.68  47.119   1
  -2  -3 -14  266.13  71.029   1
  -2  -3 -14  250.74  80.782   1
   2   3  14  122.67  81.152   1
   2   3  14  230.49  66.749   1
  -2   3 -14  336.17  53.868   1
  -2   3 -14  297.98  58.230   1
   2  -3  15  18642. 696.707   1
   2  -3  15  19029. 701.645   1
  -2  -3 -15  18732. 709.464   1
  -2  -3 -15  17905. 686.831   1
   2   3  15  17625. 675.308   1
   2   3  15  18305. 693.003   1
  -2   3 -15  18091. 677.366   1
  -2   3 -15  20753. 769.958   1
   2  -3  16 3580.66 153.621   1
   2  -3  16 3132.10 147.778   1
  -2  -3 -16 3460.08 176.831   1
  -2  -3 -16 3241.15 175.226   1
   2   3  16 3217.69 163.251   1
   2   3  16 3484.36 178.518   1
  -2   3 -16 3743.21 167.243   1
  -2   3 -16 3202.05 151.811   1
   2  -3  17  167.78  57.078  -1
   2  -3  17   14.43  50.206   1
  -2  -3 -17  -90.66  72.222   1
  -2  -3 -17   21.09  62.798   1
   2   3  17   51.48  60.453   1
   2   3  17 -150.91  74.815   1
  -2   3 -17   65.06  61.029   1
  -2   3 -17   37.77  53.498   1
   2  -3  18 2268.31 127.119   1
  -2  -3 -18 2286.42 147.654   1
  -2  -3 -18 2332.10 132.592   1
   2   3  18 2374.89 133.415   1
   2   3  18 2296.29 142.469  -1
  -2   3 -18 2263.37 127.448   1
   2  -3  19 1177.37  95.514   1
  -2  -3 -19 1451.85 108.148   1
   2   3  19 1238.68  99.259   1
  -2   3 -19 1462.14 104.979   1
   2  -3  20  367.32  75.391   1
   2  -3  20  367.20  66.008   1
  -2  -3 -20  320.16  94.527   1
  -2  -3 -20  283.29  74.897   1
   2   3  20  220.53  79.959   1
   2   3  20  333.29  71.440   1
  -2   3 -20  448.56  81.605   1
  -2   3 -20  246.67  74.938   1
   2  -3  21  370.16  70.411   1
   2  -3  21  345.97  77.901   1
  -2  -3 -21  336.67  95.391   1
  -2  -3 -21  332.63  77.983   1
   2   3  21  481.48  91.234   1
   2   3  21  411.93  77.284   1
  -2   3 -21  444.44  77.202   1
  -2   3 -21  380.53  83.292   1
   2  -3  22  367.57  78.189   1
   2  -3  22  447.74  82.675   1
  -2  -3 -22  410.16  84.691   1
  -2  -3 -22  430.04  97.243   1
   2   3  22  401.28  93.704  -1
   2   3  22  354.73  80.041   1
  -2   3 -22  367.70  77.490   1
  -2   3 -22  420.99  82.181   1
   2  -3  23  -11.49  67.407   1
   2  -3  23    3.96  67.778   1
  -2  -3 -23   64.32  90.617   1
  -2   3 -23   70.95  72.881   1
  -2   3 -23   74.57  75.844   1
   2  -3  24  192.39  79.383   1
   2  -3  24   67.00  70.494   1
   2   3  24   31.51  87.613   1
   2   3  24   39.17  76.296   1
  -2   3 -24  -39.19  79.588   1
   2  -3  25  235.72  82.798   1
   2  -3  25  100.29  70.823   1
  -2  -3 -25  285.93  85.103   1
   2   3  25  199.34  81.481   1
  -2   3 -25  331.93 102.881   1
  -2  -3 -26  -34.62  82.839   1
  -2  -3 -26  112.22  95.638   1
   2   3  26   44.12  82.757  -1
   2   3  26   95.31  86.049   1
  -2   3 -26  137.70 113.992   1
  -2  -3 -27   70.12  98.518   1
  -2  -3 -27   44.57  90.206   1
   2   3  27  141.60  90.782   1
   2   3  27  137.65  97.983   1
  -2  -3 -28  429.63 115.885   1
  -2  -3 -28  482.30 104.403   1
   2   3  28  467.90 107.243   1
   2  -4 -29  142.22 110.576   1
  -2   4  29  111.07  97.448   1
   2  -4 -28  971.60 125.432   1
   2  -4 -28  885.18 117.942   1
  -2   4  28  744.86 108.148   1
  -2   4  28  788.48 113.827   1
   2  -4 -27  372.55 109.671   1
   2  -4 -27  232.72  96.461   1
  -2   4  27  204.90  92.428  -1
  -2   4  27  361.19  94.568   1
   2  -4 -26  114.44  84.856   1
  -2   4  26   -8.44  77.366   1
  -2   4  25   47.90  80.123   1
  -2   4  25 -151.85  86.584   1
   2  -4 -24  184.40  96.255   1
  -2   4  24  186.13  89.588   1
  -2   4  24  136.34  88.807   1
   2  -4 -23  292.80  86.379   1
   2  -4 -23  171.15  91.276   1
  -2   4  23   56.67  74.897   1
  -2   4  23   56.21  76.543   1
   2  -4 -22 1504.94 133.909   1
   2  -4 -22 1509.88 119.177   1
  -2   4  22 1329.63 108.724   1
  -2   4  22 1427.16 121.152   1
   2  -4 -21  214.69  74.979   1
   2  -4 -21  307.41  96.420   1
  -2   4  21  385.56  92.839   1
  -2   4  21  194.28  75.885   1
   2  -4 -20  331.36  80.329   1
  -2   4  20  270.91  77.819   1
   2  -4 -19  -44.24  78.436   1
   2  -4 -19  -27.81  69.383  -1
  -2   4  19  -10.00  77.613   1
  -2   4  19  117.28  69.959   1
   2  -4 -18  234.44  84.856   1
   2  -4 -18  358.48  83.662   1
  -2   4  18  271.15  77.366   1
  -2   4  18  180.41  78.107   1
   2  -4 -17  425.51  92.387   1
  -2   4  17  208.15  83.004   1
  -2   4  17  491.36  87.202   1
   2  -4 -16  112.14  73.416   1
   2  -4 -16  111.48  81.605   1
  -2   4  16  324.53  74.403   1
  -2   4  16  206.30  71.975   1
   2  -4 -15 3044.85 170.082   1
   2  -4 -15 3063.37 160.658   1
  -2   4  15 3313.17 168.724   1
  -2   4  15 3072.43 161.152   1
  -2   4  14 4917.69 220.699   1
  -2   4  14 5020.57 225.843  -1
   2  -4 -13  144.53  68.642   1
   2  -4 -13  366.30  69.671   1
   2  -4 -12 1723.04 116.667   1
   2  -4 -12 1782.30 109.383   1
  -2   4  12 2041.97 118.848   1
  -2   4  12 1845.27 116.132   1
   2  -4 -11 4539.09 199.383   1
  -2   4  11 4275.72 192.387   1
   2  -4 -10  11984. 461.728   1
   2  -4 -10  11342. 444.444   1
  -2   4  10  12905. 494.650   1
  -2   4  10  12321. 476.543   1
   2  -4  -9  37523. 1377.78   1
   2  -4  -9  36111. 1332.51   1
  -2   4   9  37066. 1364.20   1
  -2   4   9  38523. 1414.40   1
   2  -4  -8  21634. 806.172   1
   2  -4  -8  21181. 794.238   1
  -2   4   8  21432. 798.353   1
  -2   4   8  20811. 779.423   1
   2  -4  -7  11691. 453.497   1
  -2   4   7  11317. 435.391   1
   2  -4  -6 4230.45 181.934   1
   2  -4  -6 4551.44 199.547   1
  -2  -4   6 4308.64 160.946   1
  -2  -4   6 4790.12 181.111   1
   2   4  -6 4341.56 162.099   1
   2   4  -6 4794.23 180.823   1
  -2   4   6 4522.63 192.099   1
  -2   4   6 4864.19 208.024   1
   2  -4  -5  82058. 2976.13   1
  -2  -4   5  79547. 2873.25   1
  -2  -4   5  76914. 2776.95   1
   2   4  -5  80905. 2921.40   1
   2   4  -5  83457. 3012.34   1
  -2   4   5  84897. 3078.19   1
  -2   4   5  81152. 2946.09   1
   2  -4  -4 5798.35 235.514   1
   2  -4  -4 6477.36 269.835   1
  -2  -4   4 5703.70 215.843   1
  -2  -4   4 6205.76 236.214   1
   2   4  -4 5604.93 213.909  -1
   2   4  -4 5893.00 222.469   1
  -2   4   4 6584.36 267.037   1
   2  -4  -3  43580. 1591.77   1
   2  -4  -3  44239. 1612.34  -1
  -2  -4   3  44897. 1627.98   1
  -2  -4   3  45556. 1650.20   1
   2   4  -3  44074. 1598.76   1
   2   4  -3  45062. 1633.33   1
  -2   4   3  45514. 1660.49   1
  -2   4   3  46214. 1686.01   1
   2  -4  -2  -17.11  53.169   1
   2  -4  -2  -14.78  43.621   1
  -2  -4   2   60.78  32.387   1
   2  -4  -1  56379. 2046.91   1
   2  -4  -1  53951. 1962.96   1
  -2  -4   1  57778. 2092.59   1
  -2  -4   1  54938. 1992.59   1
   2   4  -1  57490. 2083.95   1
   2   4  -1  58189. 2107.41   1
  -2   4   1  55638. 2020.57   1
  -2   4   1  57490. 2090.12  -1
   2  -4   0 6868.31 271.358   1
   2  -4   0 6633.74 258.271   1
  -2  -4   0 7201.64 279.053   1
  -2  -4   0 7271.60 279.053   1
   2   4   0 7543.20 290.617   1
   2   4   0 7263.37 279.053   1
  -2   4   0 6687.24 263.827   1
  -2   4   0 6946.50 269.629   1
   2  -4   1 4761.31 197.366   1
   2  -4   1 5000.00 199.588   1
  -2  -4  -1 4925.92 201.070   1
  -2  -4  -1 5069.95 202.716   1
   2   4   1 5329.21 214.691   1
   2   4   1 5226.33 208.313   1
  -2   4  -1 5111.11 203.498   1
  -2   4  -1 5057.61 205.597   1
   2  -4   2  44856. 1633.33   1
   2  -4   2  44362. 1611.52   1
  -2  -4  -2  44897. 1634.57   1
  -2  -4  -2  44856. 1636.21   1
   2   4   2  47037. 1713.99   1
   2   4   2  46008. 1675.31   1
  -2   4  -2  44897. 1634.15   1
  -2   4  -2  44444. 1613.58   1
   2  -4   3  14292. 529.629   1
  -2  -4  -3  14942. 561.316   1
  -2  -4  -3  15099. 565.020   1
   2   4   3  15350. 573.662   1
   2   4   3  16119. 606.995   1
  -2   4  -3  13827. 516.460   1
   2  -4   4  20053. 737.448  -1
  -2  -4  -4  21235. 792.180   1
  -2  -4  -4  20930. 775.719   1
   2   4   4  21399. 792.592   1
  -2   4  -4  20621. 761.316   1
   2  -4   5 2678.19 116.420   1
  -2  -4  -5 2387.24 118.560   1
   2   4   5 2751.85 130.576   1
   2   4   5 2834.57 138.313   1
  -2   4  -5 2811.52 127.942   1
   2  -4   6  15930. 588.477   1
  -2  -4  -6  15136. 579.423   1
   2   4   6  15189. 574.485   1
  -2   4  -6  15374. 573.662   1
   2  -4   7  -38.25  33.551   1
  -2  -4  -7   43.05  53.663  -1
  -2  -4  -7   23.70  48.477   1
   2   4   7  -17.95  46.502   1
   2   4   7   16.57  51.564   1
  -2   4  -7  -26.44  46.008   1
   2  -4   8 9917.69 372.304   1
  -2  -4  -8  10173. 394.403   1
  -2  -4  -8  10671. 418.107   1
   2   4   8  10296. 403.251   1
   2   4   8  10852. 420.164   1
  -2   4  -8  11198. 424.691   1
   2  -4   9 4810.69 190.699   1
  -2  -4  -9 4814.81 206.708   1
   2   4   9 5251.02 223.498   1
  -2   4  -9 5205.76 211.399   1
   2  -4  10 1053.09  63.992   1
   2  -4  10  883.13  56.872   1
  -2  -4 -10 1077.78  89.012   1
  -2  -4 -10 1057.61  81.523   1
   2   4  10 1034.16  88.560   1
   2   4  10 1127.98  84.074   1
  -2   4 -10  969.96  58.683   1
  -2   4 -10 1092.18  74.815   1
   2  -4  11 8592.58 325.349   1
   2  -4  11 8325.09 316.461   1
  -2  -4 -11 8777.77 350.000   1
  -2  -4 -11 8958.84 363.827   1
   2   4  11 8781.88 353.292   1
   2   4  11 9748.96 384.650   1
  -2   4 -11 9971.18 382.345   1
  -2   4 -11 9629.62 363.950   1
   2  -4  12 4093.41 169.341   1
   2  -4  12 3957.61 164.156   1
  -2  -4 -12 3651.85 172.839   1
   2   4  12 3667.07 178.806   1
   2   4  12 3348.97 163.086   1
  -2   4 -12 3509.05 148.806  -1
   2  -4  13  12140. 457.201   1
   2  -4  13  11700. 438.683   1
  -2  -4 -13  12185. 482.304   1
  -2  -4 -13  12111. 473.662   1
   2   4  13  11835. 462.963  -1
   2   4  13  11305. 448.971   1
  -2   4 -13  12058. 453.497   1
  -2   4 -13  12267. 465.432   1
   2  -4  14 7094.64 278.601   1
   2  -4  14 6526.74 253.457   1
  -2  -4 -14 7065.84 299.259   1
  -2  -4 -14 6148.14 278.107   1
   2   4  14 6975.30 291.769   1
   2   4  14 6567.90 282.798   1
  -2   4 -14 7004.11 276.090   1
  -2   4 -14 7465.01 296.173   1
   2  -4  15  906.58  69.053  -1
   2  -4  15  916.46  71.440   1
   2   4  15  766.67  96.831   1
  -2   4 -15  975.72  73.704   1
  -2   4 -15 1014.81  83.951   1
   2  -4  16 1328.39  83.786   1
   2  -4  16 1592.18  94.115   1
  -2  -4 -16 1448.97 107.407   1
  -2  -4 -16 1730.04 128.806   1
   2   4  16 1418.93 105.926   1
  -2   4 -16 1639.50 103.086   1
  -2   4 -16 1404.94  90.082   1
   2  -4  17 2367.49 118.683   1
   2  -4  17 2318.52 118.436   1
  -2  -4 -17 2446.91 154.527   1
  -2  -4 -17 2250.62 132.304   1
   2   4  17 2429.63 138.601   1
   2   4  17 2306.17 148.395   1
  -2   4 -17 2221.40 115.967   1
  -2   4 -17 2355.55 128.025   1
   2  -4  18   72.80  56.090   1
   2  -4  18   56.09  58.889   1
  -2  -4 -18   28.72  79.918   1
  -2  -4 -18   64.40  69.053   1
   2   4  18  -55.72  65.638   1
   2   4  18 -134.36  77.284   1
  -2   4 -18   67.08  58.518   1
  -2   4 -18  100.53  63.086   1
   2  -4  19 2154.32 119.835   1
   2  -4  19 1844.03 104.856   1
  -2  -4 -19 1874.90 134.856   1
  -2  -4 -19 2162.96 128.724   1
   2   4  19 2193.82 128.560   1
   2   4  19 1920.57 132.922   1
  -2   4 -19 2136.21 119.547   1
  -2   4 -19 1979.42 118.889   1
   2  -4  20 5316.87 222.099   1
   2  -4  20 4938.27 213.868   1
  -2  -4 -20 5053.49 229.917   1
  -2  -4 -20 5222.22 250.535   1
   2   4  20 5370.37 250.741   1
   2   4  20 5238.68 235.638  -1
  -2   4 -20 5308.64 231.193   1
  -2   4 -20 5320.98 231.522   1
   2  -4  21   72.67  65.391   1
   2  -4  21   80.16  60.658   1
  -2  -4 -21  109.14  87.037   1
  -2  -4 -21  121.60  75.638   1
   2   4  21    2.74  77.037   1
   2   4  21  104.44  68.848   1
  -2   4 -21   81.89  62.140   1
  -2   4 -21   25.68  74.691   1
   2  -4  22  132.96  65.021   1
   2  -4  22  166.05  67.942   1
  -2  -4 -22  137.12  89.794   1
  -2  -4 -22   93.05  75.267   1
   2   4  22   49.01  73.662   1
   2   4  22  152.92  87.613   1
  -2   4 -22   46.54  76.625   1
  -2   4 -22   44.77  66.914   1
   2  -4  23 2588.89 138.971   1
   2  -4  23 2172.01 125.597   1
  -2  -4 -23 2301.64 144.321   1
  -2  -4 -23 2267.08 171.852   1
   2   4  23 2394.65 160.946   1
   2   4  23 2294.24 143.868   1
  -2   4 -23 2796.29 157.448   1
  -2   4 -23 2308.64 137.078   1
   2  -4  24  721.81  82.634   1
   2  -4  24  677.78  72.346   1
  -2  -4 -24  709.05 121.317   1
  -2  -4 -24  801.65 100.823   1
   2   4  24  790.12 112.592   1
   2   4  24  756.79  96.708   1
  -2   4 -24  648.15  87.983   1
  -2   4 -24  986.01 104.856   1
   2  -4  25   51.69  68.395   1
   2  -4  25   44.32  57.737   1
  -2  -4 -25   63.74  96.420   1
  -2  -4 -25  -32.70  75.185   1
   2   4  25   -3.53  80.041   1
   2   4  25   -6.58  74.486   1
  -2   4 -25    1.53  97.160   1
  -2   4 -25  -22.50  75.350   1
  -2  -4 -26  799.59 116.708   1
   2   4  26  687.24 113.704   1
   2   4  26  972.84 113.580   1
  -2  -4 -27  -42.80  88.230  -1
  -2  -4 -27 -141.19  99.630   1
   2   4  27 -126.58  93.086   1
  -2  -4 -28   65.06  91.152   1
  -2  -4 -28  -16.01 101.646   1
   2   4  28 -132.59  85.885   1
   2  -5 -30  462.14 127.572   1
   2  -5 -30  449.79 123.909   1
   2  -5 -29  483.13 119.465   1
   2  -5 -29  824.28 116.625   1
  -2   5  29  456.38 105.844   1
   2  -5 -28   35.05  97.654   1
   2  -5 -28  -56.17  91.769   1
  -2   5  28  -38.64  84.856   1
   2  -5 -27 1478.60 141.728   1
   2  -5 -27 1127.16 137.490   1
  -2   5  27 1153.09 122.099   1
  -2   5  27 1227.57 134.362   1
   2  -5 -26  121.73 103.498   1
   2  -5 -26   -4.85  82.922   1
  -2   5  26  150.12  89.835   1
  -2   5  26  101.89  82.058   1
   2  -5 -25  157.82  88.971   1
   2  -5 -25  136.17 102.757   1
  -2   5  25  246.87  83.786   1
  -2   5  25   -4.47  87.407   1
   2  -5 -24   61.19 102.592  -1
   2  -5 -24   47.28  76.461   1
  -2   5  24  -14.58  88.683   1
  -2   5  24   11.33  78.272   1
   2  -5 -23 2081.89 145.514  -1
   2  -5 -23 1941.97 153.169   1
  -2   5  23 1919.75 141.070   1
  -2   5  23 1961.32 140.823   1
   2  -5 -22  460.49 102.551   1
   2  -5 -22  494.24  99.095   1
  -2   5  22  674.07  97.448   1
  -2   5  22  760.08  95.432   1
   2  -5 -21 3086.83 179.547   1
   2  -5 -21 3210.28 173.333   1
  -2   5  21 3134.15 167.654   1
  -2   5  21 3412.75 185.062   1
   2  -5 -20 1958.02 146.831   1
   2  -5 -20 2312.76 140.123   1
  -2   5  20 2016.87 138.724   1
  -2   5  20 2117.28 130.988   1
   2  -5 -19 3559.26 194.856   1
   2  -5 -19 4024.69 198.477   1
  -2   5  19 3886.42 201.234   1
  -2   5  19 4108.23 198.765   1
   2  -5 -18  524.69  85.802   1
  -2   5  18  494.24  81.440   1
   2  -5 -17   57.57  84.897  -1
   2  -5 -17  182.14  78.683   1
  -2   5  17  170.70  74.444  -1
  -2   5  17   36.63  77.819   1
   2  -5 -16   53.79  83.251   1
   2  -5 -16   24.51  74.115   1
  -2   5  16  110.99  71.399  -1
  -2   5  16  148.97  74.362  -1
   2  -5 -15 2137.86 154.239   1
   2  -5 -14  13436. 529.629   1
   2  -5 -14  13449. 525.102   1
  -2   5  14  12115. 478.189   1
  -2   5  14  12872. 504.938  -1
   2  -5 -13 1074.48 107.160   1
   2  -5 -13  974.07  93.704   1
  -2   5  13 1007.41  96.296   1
  -2   5  13 1189.71 101.893   1
   2  -5 -12 7028.80 302.098   1
   2  -5 -12 7115.22 297.201   1
  -2   5  12 7185.18 299.753   1
  -2   5  12 6353.90 269.712   1
   2  -5 -11  335.10  64.609   1
   2  -5 -11  287.90  72.016   1
  -2   5  11  288.68  66.173   1
  -2   5  11  457.61  67.160   1
   2  -5 -10  17547. 664.197   1
   2  -5 -10  15946. 612.757  -1
  -2   5  10  15210. 582.304   1
  -2   5  10  17021. 646.090   1
   2  -5  -9  28823. 1067.49   1
  -2   5   9  27486. 1021.81   1
   2  -5  -8  77531. 2818.93   1
   2  -5  -8  80000. 2913.17  -1
  -2   5   8  77448. 2815.64   1
  -2   5   8  78889. 2870.37   1
   2  -5  -7  38366. 1418.93   1
   2  -5  -7  35597. 1309.05   1
  -2  -5   7  37119. 1346.50   1
   2   5  -7  37687. 1365.84   1
  -2   5   7  36724. 1352.26   1
  -2   5   7  35444. 1303.29   1
   2  -5  -6 7765.42 310.247   1
  -2  -5   6 7386.82 278.148   1
  -2  -5   6 6876.54 256.337   1
   2   5  -6 7530.86 280.576  -1
   2   5  -6 7485.59 281.152   1
  -2   5   6 8144.03 327.531   1
  -2   5   6 7946.49 318.724   1
   2  -5  -5  271.32  68.642   1
  -2  -5   5  261.44  38.391   1
   2   5  -5  239.34  38.473   1
   2   5  -5  266.05  34.272   1
   2  -5  -4  64321. 2343.21   1
   2  -5  -4  64280. 2337.86   1
  -2  -5   4  64362. 2332.51   1
  -2  -5   4  65185. 2357.61   1
   2   5  -4  68436. 2475.31   1
   2   5  -4  68436. 2478.60   1
  -2   5   4  68765. 2503.70   1
  -2   5   4  65926. 2400.00   1
   2  -5  -3  17128. 642.386   1
  -2  -5   3  18263. 671.604   1
   2   5  -3  16881. 621.399   1
  -2   5   3  17255. 646.501   1
  -2   5   3  16296. 614.814   1
   2  -5  -2 2820.99 135.597   1
   2  -5  -2 3018.93 139.053   1
  -2  -5   2 3178.60 138.601   1
  -2  -5   2 3136.62 132.922   1
   2   5  -2 2993.82 128.518   1
   2   5  -2 3182.71 138.107   1
  -2   5   2 2932.10 134.979   1
  -2   5   2 3098.35 145.720   1
   2  -5  -1 3618.93 157.942   1
   2  -5  -1 3624.69 163.621   1
  -2  -5   1 3909.87 162.057   1
  -2  -5   1 3562.55 153.621   1
   2   5  -1 3785.18 158.107   1
   2   5  -1 3847.73 162.428   1
  -2   5   1 3721.81 161.893   1
  -2   5   1 3562.14 159.876   1
   2  -5   0  24222. 896.295   1
   2  -5   0  25226. 929.217   1
  -2  -5   0  24523. 904.114   1
  -2  -5   0  25144. 924.279   1
   2   5   0  24889. 916.049   1
   2   5   0  25996. 954.732   1
  -2   5   0  25745. 947.324   1
  -2   5   0  25765. 951.028   1
   2  -5   1  -43.70  51.934   1
   2  -5   1   28.98  41.852   1
  -2  -5  -1   78.64  46.049   1
  -2  -5  -1  -39.64  47.819   1
   2   5   1   70.95  47.572   1
   2   5   1   58.44  44.280   1
  -2   5  -1   13.78  48.683   1
  -2   5  -1   15.91  41.193   1
   2  -5   2  11868. 446.913   1
   2  -5   2  12432. 472.016   1
  -2  -5  -2  11691. 445.267   1
  -2  -5  -2  12074. 460.905   1
   2   5   2  12181. 462.139   1
   2   5   2  12012. 458.024   1
  -2   5  -2  12432. 470.781   1
  -2   5  -2  11848. 446.502   1
   2  -5   3  14827. 552.263   1
   2  -5   3  16284. 609.876   1
  -2  -5  -3  16432. 616.872   1
  -2  -5  -3  15724. 593.415   1
   2   5   3  16885. 634.979   1
   2   5   3  16185. 607.818   1
  -2   5  -3  15691. 582.304   1
  -2   5  -3  15477. 578.189   1
   2  -5   4 4047.32 167.366   1
   2  -5   4 4109.46 175.062   1
  -2  -5  -4 4139.91 183.210   1
   2   5   4 4164.60 188.642  -1
  -2   5  -4 4226.33 177.860  -1
  -2   5  -4 3676.13 152.881   1
   2  -5   5 1826.34  90.247   1
   2  -5   5 2102.06 105.267   1
  -2  -5  -5 1837.86 103.086   1
  -2  -5  -5 2062.55 118.642   1
   2   5   5 2016.46 108.683   1
  -2   5  -5 1698.76  85.309   1
  -2   5  -5 1839.50  96.708   1
   2  -5   6  15905. 590.123   1
   2  -5   6  14082. 523.045   1
  -2  -5  -6  14872. 563.374   1
   2   5   6  13807. 525.925   1
   2   5   6  14720. 563.374   1
  -2   5  -6  15362. 566.666   1
  -2   5  -6  13160. 494.650   1
   2  -5   7  647.74  51.769   1
  -2  -5  -7  663.37  69.341  -1
   2   5   7  681.89  68.354   1
  -2   5  -7  704.53  63.457  -1
   2  -5   8 1725.92  85.473   1
  -2  -5  -8 1679.83 110.288   1
  -2  -5  -8 1959.67 109.588   1
   2   5   8 1764.61 102.716   1
   2   5   8 1775.72 110.041   1
  -2   5  -8 1977.78 100.988   1
   2  -5   9  936.21  60.370   1
  -2  -5  -9  973.66  79.753   1
  -2  -5  -9  932.51  86.049   1
   2   5   9  853.91  83.745   1
   2   5   9  960.90  79.630   1
  -2   5  -9 1036.62  71.934   1
   2  -5  10  17642. 651.028   1
  -2  -5 -10  18255. 690.946   1
  -2  -5 -10  18107. 690.534   1
   2   5  10  18724. 711.522   1
   2   5  10  18251. 690.946   1
  -2   5 -10  19218. 712.757   1
   2  -5  11  681.48  57.613   1
  -2  -5 -11  557.61  82.222  -1
  -2  -5 -11  585.18  75.144   1
   2   5  11  589.71  73.416   1
   2   5  11  540.33  79.671   1
  -2   5 -11  495.47  47.119   1
  -2   5 -11  661.73  67.243   1
   2  -5  12  27588. 1009.46   1
   2  -5  12  26440. 969.135   1
  -2  -5 -12  26543. 996.707   1
  -2  -5 -12  27695. 1033.74  -1
   2   5  12  26687. 996.295   1
   2   5  12  26827. 1004.11   1
  -2   5 -12  26959. 986.419   1
  -2   5 -12  27724. 1020.16   1
   2  -5  13  26383. 966.666   1
   2  -5  13  26967. 988.065   1
  -2  -5 -13  26477. 995.472   1
   2   5  13  26963. 1013.58   1
  -2   5 -13  28296. 1035.80   1
  -2   5 -13  27572. 1015.23   1
   2  -5  14  636.21  60.247   1
   2  -5  14  739.51  64.444   1
  -2  -5 -14  550.62  79.918   1
  -2  -5 -14  736.21  97.119   1
   2   5  14  796.71  88.436   1
   2   5  14  713.17  91.852   1
  -2   5 -14  827.16  75.226   1
  -2   5 -14  678.19  58.313   1
   2  -5  15 1333.33  81.852   1
   2  -5  15 1195.47  76.667   1
   2   5  15 1146.09  94.197   1
   2   5  15 1161.32 104.938   1
  -2   5 -15 1302.47  88.848   1
  -2   5 -15 1145.68  74.197   1
   2  -5  16 2606.58 124.033   1
   2  -5  16 2506.58 118.642   1
  -2  -5 -16 2684.36 148.806   1
   2   5  16 2576.13 145.309   1
  -2   5 -16 2647.32 131.358   1
  -2   5 -16 2698.76 128.025   1
   2  -5  17  174.32  53.745   1
   2  -5  17  295.76  54.691   1
  -2  -5 -17  161.93  72.387   1
  -2  -5 -17  220.58  80.741   1
   2   5  17  321.40  71.276   1
   2   5  17  326.34  81.193   1
  -2   5 -17  212.30  56.173   1
  -2   5 -17  261.85  62.922   1
   2  -5  18  804.11  72.263   1
   2  -5  18  879.83  71.646   1
  -2  -5 -18 1032.92 111.687  -1
   2   5  18  940.33  90.370   1
   2   5  18  970.37 106.955   1
  -2   5 -18  877.37  78.189   1
  -2   5 -18  801.65  70.165   1
   2  -5  19  938.27  70.165   1
   2  -5  19  930.04  73.580   1
  -2  -5 -19 1065.84 110.823   1
  -2  -5 -19  947.74  97.119   1
   2   5  19  962.55 103.374   1
   2   5  19  833.33  94.362   1
  -2   5 -19  785.60  72.346   1
  -2   5 -19  994.65  84.568  -1
   2  -5  20  693.83  68.889   1
   2  -5  20  700.41  66.625   1
  -2  -5 -20  655.14 105.885   1
   2   5  20  718.52  98.148   1
  -2   5 -20  764.20  78.107   1
  -2   5 -20  770.78  69.918  -1
   2  -5  21   21.55  53.416   1
  -2  -5 -21 -135.93  89.177   1
  -2  -5 -21   18.45  73.169   1
   2   5  21 -112.35  81.193   1
   2   5  21  103.05  72.469  -1
  -2   5 -21   60.41  62.675   1
  -2   5 -21  -30.49  51.358   1
   2  -5  22 2559.67 119.671   1
  -2  -5 -22 2381.48 143.415   1
   2   5  22 2366.66 144.774   1
  -2   5 -22 2758.02 137.572   1
  -2  -5 -23  782.30 113.292   1
  -2  -5 -23  752.67  96.543   1
   2   5  23  966.67 116.132   1
   2   5  23  786.01  92.222   1
  -2   5 -23  836.62  75.885  -1
  -2  -5 -24  101.56  75.926   1
  -2  -5 -24  -37.25  87.572   1
   2   5  24   97.00  80.823   1
   2   5  24  101.48  88.683   1
  -2  -5 -25   86.50  91.111   1
  -2  -5 -25  180.08 100.288   1
   2   5  25  168.19  83.210   1
  -2  -5 -26  -84.20  84.856  -1
   2   5  26  -27.21  83.951   1
  -2  -5 -27  300.78  93.580   1
  -2  -5 -27  209.34 105.020   1
   2   5  27   87.41  87.572   1
  -2  -5 -28  146.75 112.798   1
   2   5  28  -82.47  86.337   1
   2  -6 -29   22.70  98.683   1
  -2   6  29   40.82  95.720   1
   2  -6 -28  512.35 101.975   1
   2  -6 -28  261.03 105.885   1
  -2   6  28  341.36 101.440   1
   2  -6 -27  377.53  99.959   1
  -2   6  27  463.79  96.790   1
   2  -6 -26  335.10 105.885   1
   2  -6 -26  383.09 101.399   1
  -2   6  26  238.35  98.724   1
  -2   6  26  299.71  88.148   1
   2  -6 -25 2628.39 180.123   1
   2  -6 -25 2336.62 159.629   1
  -2   6  25 2326.75 161.852   1
  -2   6  25 2493.82 166.008   1
   2  -6 -24  446.91  95.555   1
   2  -6 -24  219.05 101.811   1
  -2   6  24  439.09  89.753  -1
  -2   6  24  384.69  89.177   1
   2  -6 -23   96.17 103.909   1
   2  -6 -23  214.20  82.881   1
  -2   6  23   16.50  93.662   1
  -2   6  23  -47.33  72.099   1
   2  -6 -22  113.46  83.210   1
   2  -6 -22   -9.60  96.584   1
  -2   6  22   56.09  73.704   1
  -2   6  22  132.51  85.761   1
   2  -6 -21  222.88  88.683   1
   2  -6 -21  249.38  98.601   1
  -2   6  21  150.08  83.662   1
   2  -6 -20  279.51  89.671   1
   2  -6 -20  441.97  90.288   1
  -2   6  20  373.50  85.020   1
  -2   6  20  225.27  83.704   1
   2  -6 -19 2043.62 147.736   1
   2  -6 -19 2254.73 144.156   1
  -2   6  19 2219.75 138.354   1
  -2   6  19 2121.40 142.798   1
   2  -6 -18 1851.44 137.942   1
   2  -6 -18 1881.07 126.420   1
  -2   6  18 1590.53 117.778   1
  -2   6  18 1740.33 125.309  -1
   2  -6 -17  12202. 484.773   1
   2  -6 -17  12123. 493.827   1
  -2   6  17  11807. 470.781   1
  -2   6  17  11827. 476.543   1
  -2   6  16  331.60  81.605   1
   2  -6 -15 1694.65 133.868  -1
   2  -6 -15 1508.23 114.568  -1
  -2   6  15 1594.24 120.494   1
  -2   6  15 1496.29 113.169   1
   2  -6 -14 4539.09 222.880   1
   2  -6 -14 4851.85 225.350   1
  -2   6  14 4699.58 228.024   1
  -2   6  14 4374.48 215.432   1
   2  -6 -13  881.48 101.399   1
  -2   6  13  664.20  98.189   1
  -2   6  13  960.49  94.732   1
   2  -6 -12  468.72  86.667   1
   2  -6 -12  738.27  87.490  -1
  -2   6  12  613.17  80.494   1
  -2   6  12  821.40  87.901   1
   2  -6 -11  17654. 679.012   1
   2  -6 -11  19605. 743.621   1
  -2   6  11  17243. 659.670   1
  -2   6  11  18790. 714.814   1
   2  -6 -10 2722.63 142.551   1
   2  -6 -10 2576.54 144.979   1
  -2   6  10 2479.01 137.860   1
  -2   6  10 2844.85 149.177   1
   2  -6  -9  10914. 427.160   1
   2  -6  -9  11045. 438.683   1
  -2   6   9  11247. 441.152   1
  -2   6   9  10580. 418.107   1
   2  -6  -8 9094.64 360.699   1
   2  -6  -8  10053. 406.008   1
   2   6  -8 8502.05 315.555   1
  -2   6   8 9156.37 366.008   1
  -2   6   8 9600.81 381.605   1
   2  -6  -7 3393.82 160.658   1
  -2  -6   7 3640.33 143.004   1
  -2  -6   7 3944.03 158.560   1
   2   6  -7 3925.10 153.498   1
  -2   6   7 3754.32 176.296   1
   2  -6  -6  11901. 469.135  -1
   2  -6  -6  11309. 439.094  -1
  -2  -6   6  11737. 435.391   1
  -2  -6   6  11272. 421.810  -1
   2   6  -6  12469. 461.728   1
   2   6  -6  11267. 419.753   1
  -2   6   6  11951. 465.020   1
   2  -6  -5  22128. 826.337   1
   2  -6  -5  22012. 826.748   1
  -2  -6   5  22395. 819.752   1
   2   6  -5  23333. 854.732  -1
  -2   6   5  23728. 888.888   1
  -2   6   5  22737. 851.028   1
   2  -6  -4  12704. 493.004   1
   2  -6  -4  12354. 475.308   1
  -2  -6   4  12300. 458.847   1
  -2  -6   4  12243. 460.082   1
   2   6  -4  12663. 473.251   1
   2   6  -4  12366. 463.786   1
  -2   6   4  13198. 506.995   1
  -2   6   4  12724. 491.358   1
   2  -6  -3  11918. 466.255   1
   2  -6  -3  10835. 423.868   1
  -2  -6   3  11654. 437.860   1
  -2  -6   3  10494. 399.629   1
   2   6  -3  11181. 422.633   1
   2   6  -3  11251. 423.045   1
  -2   6   3  11412. 439.917   1
  -2   6   3  11765. 459.670   1
   2  -6  -2  148.77  58.518   1
  -2  -6   2  163.54  44.527  -1
  -2  -6   2  221.98  53.416   1
   2   6  -2  171.98  44.650   1
   2   6  -2  159.30  47.819   1
  -2   6   2  206.50  52.469   1
   2  -6  -1  30679. 1132.92   1
   2  -6  -1  30309. 1116.05   1
  -2  -6   1  30337. 1115.64   1
  -2  -6   1  30613. 1123.04   1
   2   6  -1  30235. 1110.29   1
   2   6  -1  31165. 1143.21   1
  -2   6   1  30877. 1138.68   1
  -2   6   1  31342. 1152.67   1
   2  -6   0  57860. 2106.17   1
   2  -6   0  58189. 2120.99   1
  -2  -6   0  59424. 2163.37   1
  -2  -6   0  60741. 2208.64   1
   2   6   0  60741. 2207.82  -1
   2   6   0  58230. 2118.52   1
  -2   6   0  59383. 2163.78   1
  -2   6   0  58930. 2144.03   1
   2  -6   1 4967.07 206.214   1
   2  -6   1 5148.14 218.848   1
  -2  -6  -1 5592.59 231.769   1
  -2  -6  -1 5440.32 224.568   1
   2   6   1 6032.92 245.391   1
   2   6   1 5629.62 232.263   1
  -2   6  -1 5382.71 221.111   1
  -2   6  -1 5312.75 223.374   1
   2  -6   2  26086. 966.254   1
   2  -6   2  25066. 924.279   1
  -2  -6  -2  26317. 976.131   1
   2   6   2  26798. 992.180   1
  -2   6  -2  25646. 947.324   1
  -2   6  -2  26070. 960.493   1
   2  -6   3  534.57  63.704  -1
   2  -6   3  402.63  51.317   1
  -2  -6  -3  435.80  63.662   1
  -2  -6  -3  559.26  64.938   1
   2   6   3  578.60  68.272   1
   2   6   3  462.14  59.547   1
  -2   6  -3  653.50  60.411   1
   2  -6   4  -50.99  49.177   1
   2  -6   4   -4.06  40.753   1
  -2  -6  -4   49.88  52.757   1
  -2  -6  -4  -46.71  52.181   1
   2   6   4   -5.84  49.383   1
   2   6   4    2.07  54.197   1
  -2   6  -4   39.07  41.770   1
  -2   6  -4    9.14  48.807  -1
   2  -6   5 2599.59 123.704   1
   2  -6   5 2879.42 128.025   1
  -2  -6  -5 2913.99 141.481   1
  -2  -6  -5 2560.08 137.860   1
   2   6   5 3020.98 145.514   1
   2   6   5 3232.92 162.346   1
  -2   6  -5 2927.57 135.638   1
  -2   6  -5 2631.68 118.436   1
   2  -6   6 1603.70  84.691   1
   2  -6   6 1634.15  92.058   1
  -2  -6  -6 1567.49 109.383   1
  -2  -6  -6 1718.11 101.975   1
   2   6   6 1767.90 102.881   1
  -2   6  -6 1541.15  81.769   1
  -2   6  -6 1691.36  92.757   1
   2  -6   7  -72.06  46.831   1
   2  -6   7  -64.77  39.457   1
  -2  -6  -7   46.54  52.963   1
   2   6   7   70.78  58.354   1
   2   6   7  -63.66  51.152   1
  -2   6  -7  -52.18  36.564   1
  -2   6  -7  -57.20  46.008   1
   2  -6   8  942.80  60.988   1
   2  -6   8  972.84  64.815   1
  -2  -6  -8 1057.61  96.379   1
  -2  -6  -8  994.65  84.033   1
   2   6   8 1004.94  81.481   1
  -2   6  -8 1063.37  74.527   1
   2  -6   9 3181.89 137.325   1
   2  -6   9 3145.68 129.918   1
  -2  -6  -9 3141.15 156.132   1
  -2  -6  -9 3124.28 161.276   1
   2   6   9 2998.35 152.099   1
   2   6   9 3253.08 166.872   1
  -2   6  -9 2817.28 116.461  -1
  -2   6  -9 2909.46 133.457   1
   2  -6  10 3246.91 133.827   1
   2  -6  10 3783.95 158.848   1
  -2  -6 -10 3662.96 177.119   1
  -2  -6 -10 3890.12 187.901   1
   2   6  10 3680.24 179.712   1
   2   6  10 3972.84 186.502   1
  -2   6 -10 3668.72 158.560   1
  -2   6 -10 3511.93 142.016   1
   2  -6  11  38601. 1405.76   1
  -2  -6 -11  38708. 1433.74   1
  -2  -6 -11  43909. 1624.28   1
   2   6  11  40691. 1504.53   1
   2   6  11  40667. 1503.70   1
  -2   6 -11  37625. 1373.66   1
   2  -6  12  290.86  47.531   1
  -2  -6 -12   40.05  78.313   1
  -2  -6 -12  125.64  73.580   1
   2   6  12  202.51  74.115   1
   2   6  12  125.27  63.457   1
  -2   6 -12  217.12  52.922   1
   2  -6  13 2597.12 117.613   1
  -2  -6 -13 2688.47 159.094  -1
  -2  -6 -13 2760.49 149.918   1
   2   6  13 2718.10 147.325   1
   2   6  13 2869.96 161.070   1
  -2   6 -13 2538.27 120.823   1
   2  -6  14  -76.38  42.099   1
  -2  -6 -14   32.62  69.465   1
  -2   6 -14   53.42  52.058   1
   2  -6  15 3542.38 150.164   1
   2  -6  15 3975.72 167.243   1
  -2  -6 -15 3558.02 179.671   1
   2   6  15 3529.63 178.066  -1
   2   6  15 3181.07 173.950   1
  -2   6 -15 3402.05 151.440   1
   2  -6  16 1628.81  85.350   1
   2  -6  16 1663.78  84.609   1
  -2  -6 -16 1549.38 125.555   1
  -2  -6 -16 2010.70 128.930   1
   2   6  16 1403.70 114.938  -1
   2   6  16 1645.27 113.374   1
  -2   6 -16 1607.41  91.769   1
  -2   6 -16 1830.04  96.913   1
   2  -6  17  462.96  50.700   1
   2  -6  17  572.84  54.938   1
  -2  -6 -17  482.72  80.905   1
  -2  -6 -17  560.08 100.617  -1
   2   6  17  648.56  90.535   1
   2   6  17  700.00  83.992   1
  -2   6 -17  655.55  61.152   1
  -2   6 -17  675.31  55.514   1
   2  -6  18   40.93  40.165   1
   2  -6  18   23.84  35.835   1
  -2  -6 -18  -88.81  73.292   1
  -2  -6 -18  261.89  90.082   1
   2   6  18  -52.35  72.099   1
   2   6  18  230.82  85.391  -1
   2   6  19 3060.49 166.584   1
   2   6  19 2748.97 163.045   1
  -2   6 -19 2617.69 110.658   1
  -2   6 -19 2994.65 130.206   1
  -2  -6 -20  -84.24  82.181   1
  -2  -6 -20   47.24  72.839   1
   2   6  20  125.84  70.123   1
   2   6  20  -62.59  83.457   1
  -2  -6 -21  140.00  75.226   1
  -2  -6 -21  392.43 101.358   1
   2   6  21  278.31  75.185   1
   2   6  21  387.08  98.724   1
  -2  -6 -22 1511.52 119.012   1
  -2  -6 -22 1687.24 139.712   1
   2   6  22 1383.13 111.481   1
   2   6  22 1575.31 129.588   1
  -2  -6 -23  419.75  95.926   1
  -2  -6 -23  649.38 112.222   1
   2   6  23  572.84  93.457   1
   2   6  23  732.10 101.440   1
  -2  -6 -24   -8.06  98.683   1
  -2  -6 -24  107.16  80.946   1
   2   6  24   -6.96  70.206   1
   2   6  24   19.24  77.901   1
   2   6  25  352.47  86.872   1
  -2  -6 -26  130.08  95.144   1
  -2  -6 -26    3.28  87.942  -1
   2   6  26  -55.47  88.807   1
  -2  -6 -27  -93.70  87.572   1
  -2  -6 -27   97.12  95.555   1
  -2  -6 -28  -42.76  87.778   1
   2   6  28  -72.88  84.115   1
   2  -7 -29   15.48  99.383  -1
  -2   7  29   35.93  95.267   1
   2  -7 -28  316.13 100.905   1
   2  -7 -28  170.04 100.741   1
  -2   7  28  104.77  92.593   1
   2  -7 -27   77.53  91.440   1
   2  -7 -27   -3.64  97.366   1
  -2   7  27  -49.79  83.333   1
  -2   7  26  164.12  85.473   1
   2  -7 -25 1791.77 134.774   1
   2  -7 -25 1668.31 152.263   1
  -2   7  25 1768.31 139.547   1
   2  -7 -24   96.26  94.115   1
  -2   7  24   82.14  78.354   1
   2  -7 -23  377.04  96.913   1
   2  -7 -23  268.19  86.173  -1
  -2   7  23  154.77  84.321   1
  -2   7  23  162.43  80.288   1
   2  -7 -22  150.49  78.230   1
   2  -7 -22  276.30  98.765   1
  -2   7  22  156.79  81.029   1
  -2   7  22  157.37  77.613   1
   2  -7 -21  -13.69  76.667  -1
  -2   7  21   32.46  70.247   1
   2  -7 -20 1071.60 108.560   1
   2  -7 -20  996.30 120.988   1
  -2   7  20 1135.39 105.802   1
  -2   7  20 1065.84 113.621   1
   2  -7 -19  865.84 115.885   1
  -2   7  19  656.38 100.617   1
   2  -7 -18  301.89  92.510   1
   2  -7 -18  318.02  84.732   1
  -2   7  18  249.30  81.358   1
  -2   7  18  140.33  75.967   1
   2  -7 -17  505.76 102.839   1
   2  -7 -17  778.19 101.193   1
  -2   7  17  559.26  94.527   1
  -2   7  17  423.46  87.901   1
   2  -7 -16 7419.75 316.543   1
   2  -7 -16 6687.24 302.839   1
  -2   7  16 7263.37 311.810  -1
  -2   7  16 7164.60 312.345   1
   2  -7 -15  324.57  80.288   1
   2  -7 -15  300.12  98.930   1
   2  -7 -14  753.09  96.543   1
  -2   7  14  439.51  85.473   1
   2  -7 -13 2037.04 133.621  -1
   2  -7 -13 2167.08 148.930   1
  -2   7  13 2083.13 132.798   1
  -2   7  13 2025.51 129.588   1
   2  -7 -12 3341.97 182.510  -1
   2  -7 -12 3341.97 174.362   1
  -2   7  12 3000.00 161.358   1
  -2   7  12 3193.82 167.531   1
   2  -7 -11  35691. 1326.75   1
  -2   7  11  38267. 1415.22   1
   2  -7 -10  12807. 500.823   1
   2  -7 -10  11835. 471.193   1
  -2   7  10  11938. 471.604   1
  -2   7  10  11885. 471.604   1
   2  -7  -9 6827.15 295.061   1
   2  -7  -9 6074.07 260.452   1
  -2  -7   9 6209.87 235.473   1
   2   7  -9 5864.19 221.358   1
  -2   7   9 6148.14 264.238   1
   2  -7  -8  330.74  67.860   1
  -2  -7   8  103.33  38.453   1
  -2  -7   8  163.42  31.605   1
   2   7  -8  122.26  30.856   1
   2   7  -8   95.31  35.449   1
   2  -7  -7  144.69  60.453   1
  -2  -7   7  132.72  36.642   1
   2   7  -7   67.98  34.185   1
  -2   7   7  223.42  63.292   1
   2  -7  -6 1306.17 103.580   1
   2  -7  -6 1507.82  98.930   1
  -2  -7   6 1230.86  74.979   1
  -2  -7   6 1485.18  76.543   1
   2   7  -6 1353.91  76.337   1
   2   7  -6 1309.88  71.193   1
  -2   7   6 1440.33  99.835   1
  -2   7   6 1303.70  95.062   1
   2  -7  -5  175.39  72.551   1
   2  -7  -5  277.70  61.070   1
  -2  -7   5  208.52  48.313   1
  -2  -7   5  212.26  41.276   1
   2   7  -5  221.98  44.979   1
   2   7  -5  169.59  41.152   1
  -2   7   5  213.21  65.679   1
  -2   7   5  329.63  63.786   1
   2  -7  -4 3207.40 153.950   1
  -2  -7   4 3116.87 136.625   1
  -2  -7   4 3060.49 139.177   1
   2   7  -4 3251.44 142.428   1
   2   7  -4 2994.65 135.350   1
  -2   7   4 3075.72 153.086   1
   2  -7  -3 1402.88  99.218   1
   2  -7  -3 1311.11  90.247   1
  -2  -7   3 1415.64  85.185   1
  -2  -7   3 1319.34  78.148   1
   2   7  -3 1365.02  81.276   1
   2   7  -3 1222.63  79.712   1
  -2   7   3 1347.74  90.453   1
  -2   7   3 1434.98  97.778   1
   2  -7  -2  12798. 497.530   1
   2  -7  -2  12251. 472.016   1
  -2  -7   2  12691. 483.950   1
  -2  -7   2  12140. 460.905   1
   2   7  -2  12156. 462.963   1
   2   7  -2  13276. 502.469   1
  -2   7   2  12082. 466.255   1
  -2   7   2  13206. 509.053   1
   2  -7  -1 4860.08 207.778   1
   2  -7  -1 4843.62 214.403   1
   2   7  -1 4806.58 202.716   1
   2   7  -1 5037.03 210.123   1
  -2   7   1 4827.16 207.284   1
  -2   7   1 4884.77 211.605   1
   2  -7   0  -15.58  55.967   1
  -2  -7   0   35.22  51.235   1
   2   7   0  -44.77  47.325   1
  -2   7   0   52.14  50.535   1
  -2  -7  -1  759.67  72.881   1
  -2  -7  -1  920.58  74.609   1
   2   7   1  872.84  74.239   1
   2   7   1  866.67  75.226   1
  -2   7  -1  823.04  71.029   1
   2  -7   2 9506.16 374.650   1
   2  -7   2 9765.42 378.189   1
  -2  -7  -2  10440. 405.967   1
  -2  -7  -2 9720.16 383.991   1
   2   7   2  10206. 398.189   1
   2   7   2  10243. 401.111   1
  -2   7  -2 9975.30 389.794   1
  -2   7  -2 9913.57 384.238   1
   2  -7   3  11955. 459.259   1
   2  -7   3  11700. 445.679   1
  -2  -7  -3  12247. 472.428   1
  -2  -7  -3  11626. 455.967   1
   2   7   3  11576. 453.909   1
   2   7   3  12934. 497.119   1
  -2   7  -3  11601. 444.033   1
  -2   7  -3  12321. 472.428   1
   2  -7   4 1743.62 102.592   1
   2  -7   4 1536.62  88.025   1
  -2  -7  -4 1610.29 110.576   1
  -2  -7  -4 1825.10 106.502   1
   2   7   4 1767.08 103.868   1
   2   7   4 1842.39 115.514   1
  -2   7  -4 1783.13 102.428   1
  -2   7  -4 1511.93  88.848   1
   2  -7   5  267.86  48.889   1
   2  -7   5  164.36  55.802   1
  -2  -7  -5  343.74  63.786   1
  -2  -7  -5  136.54  61.728   1
   2   7   5  239.92  63.169   1
   2   7   5  274.16  58.765   1
  -2   7  -5  253.54  53.457   1
  -2   7  -5  174.61  45.679   1
   2  -7   6  800.00  72.058   1
   2  -7   6  798.76  64.239   1
  -2  -7  -6  830.86  79.424   1
   2   7   6  856.79  81.152  -1
   2   7   6  891.77  84.074   1
  -2   7  -6  837.86  70.576   1
  -2   7  -6  732.51  61.934   1
   2  -7   7  173.21  47.284   1
   2  -7   7  214.69  53.210   1
  -2  -7  -7  285.27  65.103   1
   2   7   7  234.36  62.551   1
  -2   7  -7  166.17  44.897   1
  -2   7  -7  215.39  52.922   1
   2  -7   8  15177. 567.078   1
   2  -7   8  14663. 548.559   1
  -2  -7  -8  15366. 590.534   1
   2   7   8  15486. 594.650   1
  -2   7  -8  15140. 568.724   1
  -2   7  -8  14556. 541.152  -1
   2  -7   9 1649.38  87.901   1
  -2  -7  -9 1514.81 112.058   1
  -2  -7  -9 1931.27 122.675   1
   2   7   9 1449.79 103.786   1
  -2   7  -9 1492.59  88.601   1
   2  -7  10  10811. 409.135   1
   2  -7  10  11193. 417.284   1
  -2  -7 -10  11107. 446.913   1
  -2  -7 -10  11132. 445.267   1
   2   7  10  10370. 422.633   1
   2   7  10  10469. 422.633   1
  -2   7 -10  11531. 427.983  -1
  -2   7 -10  10502. 401.728   1
   2  -7  11  12839. 477.366   1
   2  -7  11  12852. 481.070   1
  -2  -7 -11  13144. 522.222   1
  -2  -7 -11  12469. 490.535   1
   2   7  11  12724. 497.942   1
   2   7  11  13358. 526.748  -1
  -2   7 -11  13041. 490.946   1
  -2   7 -11  13317. 493.004   1
   2  -7  12 4072.84 169.012   1
  -2  -7 -12 3772.01 196.831   1
  -2  -7 -12 4222.22 202.880   1
   2   7  12 3664.61 190.782   1
   2   7  12 4230.45 200.782   1
  -2   7 -12 3912.75 165.597   1
   2  -7  13 3102.88 134.362   1
  -2  -7 -13 3326.33 182.222   1
  -2  -7 -13 3640.74 181.193   1
   2   7  13 3676.13 191.276   1
   2   7  13 3869.54 185.226   1
  -2   7 -13 3304.52 143.086   1
   2  -7  14   82.14  42.675   1
   2  -7  14   90.41  40.963  -1
  -2  -7 -14  -12.78  65.226   1
  -2  -7 -14   60.49  82.551   1
   2   7  14  -34.82  75.432  -1
   2   7  14   53.62  64.856   1
  -2   7 -14   40.34  42.757   1
  -2   7 -14   90.37  41.852   1
   2  -7  15 2516.05 110.082   1
   2  -7  15 2472.01 107.243   1
  -2  -7 -15 2842.38 156.955   1
  -2  -7 -15 2590.12 159.918   1
   2   7  15 2667.90 162.304   1
  -2   7 -15 2611.11 112.634   1
  -2   7 -15 2511.52 111.646   1
  -2  -7 -16  104.57  75.144   1
  -2  -7 -16  115.56  86.173   1
   2   7  16   26.35  76.790   1
   2   7  16   68.56  67.778   1
  -2   7 -16    8.79  31.169   1
  -2  -7 -17 3595.47 196.543   1
   2   7  17 3166.66 174.815   1
  -2  -7 -18  999.59 114.239  -1
  -2  -7 -18  876.95  96.749   1
   2   7  18 1163.37 100.165   1
   2   7  18 1041.15 110.165   1
  -2  -7 -19 1202.06 106.420   1
   2   7  19 1289.71 109.095   1
  -2  -7 -20 1177.37 123.333   1
  -2  -7 -20 1486.83 117.448   1
   2   7  20 1304.11 109.794   1
   2   7  20 1304.94 119.712   1
  -2  -7 -21  930.04 122.304   1
  -2  -7 -21 1060.49 104.979   1
   2   7  21 1184.77 115.885   1
   2   7  21 1274.07 110.123   1
  -2  -7 -22 3146.50 187.819   1
   2   7  22 3051.85 180.247   1
  -2  -7 -23  251.03  80.946   1
  -2  -7 -23  224.07 104.033   1
   2   7  23  312.43  81.523   1
  -2  -7 -24   55.64  76.379   1
  -2  -7 -24  -87.24  99.753   1
   2   7  24  173.42  76.914  -1
  -2  -7 -25 2092.18 147.572   1
  -2  -7 -25 1968.72 151.646   1
   2   7  25 2226.34 146.296   1
  -2  -7 -26   44.86  81.152   1
  -2  -7 -26  232.80  99.465   1
   2   7  26 -170.99  83.169   1
  -2  -7 -27  149.67  86.502   1
   2   7  27  106.13  82.881   1
   2  -8 -28  250.62  96.955   1
  -2   8  28  249.67  98.272   1
   2  -8 -27  201.15  90.206   1
  -2   8  27   -8.00  88.642   1
   2  -8 -26  357.90 109.876   1
  -2   8  26  260.12  96.214   1
   2  -8 -25  209.05  85.555   1
   2  -8 -25  269.18 102.716   1
  -2   8  25   23.44  80.658   1
   2  -8 -24 1115.23 108.271   1
  -2   8  24 1054.73 110.000   1
   2  -8 -23  -21.63  79.506   1
   2  -8 -23    4.28  97.737   1
   2  -8 -22  630.04 108.765   1
   2  -8 -22  425.93  89.918   1
  -2   8  22  229.34  85.638   1
  -2   8  22  505.35  85.926   1
   2  -8 -21 1095.88 127.284   1
   2  -8 -21  883.13 104.938   1
  -2   8  21  812.76  97.119   1
  -2   8  21 1023.46 111.070   1
   2  -8 -20 1864.20 146.461   1
   2  -8 -20 1817.69 130.453   1
  -2   8  20 1790.12 133.457   1
  -2   8  20 1683.13 122.798   1
   2  -8 -19   83.95  78.765   1
  -2   8  19  107.45  75.103   1
   2  -8 -18  359.26  86.584   1
   2  -8 -18  272.92 101.358   1
   2  -8 -17 4716.04 236.749   1
  -2   8  17 4625.51 222.510   1
   2  -8 -16  480.25 101.564   1
   2  -8 -16  500.41  89.588   1
  -2   8  16  517.70  99.095   1
  -2   8  16  380.49  90.946   1
   2  -8 -15  439.92  86.379   1
   2  -8 -15  292.35  93.086   1
  -2   8  15  464.20  87.284   1
  -2   8  15  323.04  86.790   1
   2  -8 -14   85.43  90.617   1
   2  -8 -14  153.33  71.811   1
  -2   8  14  150.16  78.436   1
  -2   8  14  305.76  80.329   1
   2  -8 -13  693.00 104.197   1
   2  -8 -13  946.50 101.276   1
  -2   8  13  708.64  89.177   1
  -2   8  13  773.25  96.996   1
   2  -8 -12  15675. 607.818   1
  -2   8  12  15123. 587.654   1
   2  -8 -11  34889. 1307.82   1
   2  -8 -11  32099. 1195.47   1
  -2   8  11  31374. 1173.66   1
  -2   8  11  32074. 1196.30   1
   2  -8 -10  39971. 1478.19  -1
  -2  -8  10  40914. 1488.89   1
   2   8 -10  38580. 1402.06  -1
  -2   8  10  40222. 1488.06   1
  -2  -8   9 7135.80 269.177   1
  -2  -8   9 7395.05 285.226   1
   2   8  -9 7032.92 268.724   1
   2   8  -9 7283.94 275.391   1
   2  -8  -8  35058. 1298.76   1
  -2  -8   8  34650. 1262.55   1
   2   8  -8  32856. 1197.53   1
  -2   8   8  32547. 1209.88   1
  -2   8   7 1282.30 101.687   1
  -2   8   7 1273.25 102.263   1
   2  -8  -6 4242.79 196.296   1
   2  -8  -6 4633.74 222.387   1
  -2  -8   6 4292.18 183.621   1
  -2  -8   6 4271.60 177.572   1
   2   8  -6 4181.07 176.214   1
   2   8  -6 4271.60 177.942   1
  -2   8   6 4493.82 206.708   1
  -2   8   6 4662.55 211.934   1
   2  -8  -5 7094.64 294.156   1
   2  -8  -5 7358.02 312.428   1
  -2  -8   5 7234.56 288.518   1
  -2  -8   5 6847.73 270.370   1
   2   8  -5 6720.16 267.284   1
   2   8  -5 6864.19 271.152   1
  -2   8   5 7757.19 320.370   1
  -2   8   5 7382.71 306.173   1
   2  -8  -4  655.55  74.938   1
   2  -8  -4  773.66  87.901   1
  -2  -8   4  794.65  68.642   1
  -2  -8   4  763.79  73.004   1
   2   8  -4  761.32  66.379   1
   2   8  -4  881.89  71.564   1
  -2   8   4  674.90  79.588   1
  -2   8   4  713.99  76.831   1
   2  -8  -3 2037.86 117.448   1
   2  -8  -3 1748.97 113.333   1
  -2  -8   3 2027.98 111.523   1
  -2  -8   3 2211.93 113.169   1
   2   8  -3 1930.45 106.790   1
   2   8  -3 2041.56 107.695   1
  -2   8   3 1886.83 112.592   1
  -2   8   3 2006.17 115.844   1
   2  -8  -2 1515.22 100.206   1
  -2  -8   2 1231.69  88.272   1
  -2   8   2 1334.57  97.490   1
   2  -8  -1 2111.93 126.996   1
   2  -8  -1 2013.17 116.173   1
  -2  -8   1 2411.11 129.424   1
  -2  -8   1 2386.83 127.448   1
   2   8  -1 2320.99 124.815   1
   2   8  -1 2111.93 116.008   1
  -2   8   1 2133.74 119.588   1
  -2   8   1 2031.27 120.000   1
  -2  -8   0 2478.19 137.284   1
  -2  -8   0 2502.06 133.415   1
   2   8   0 2449.38 125.802   1
   2   8   0 2503.70 128.806   1
  -2   8   0 2453.50 128.889  -1
  -2   8   0 2502.06 131.605   1
   2  -8   1  32420. 1196.30   1
   2  -8   1  31905. 1181.89   1
  -2  -8  -1  33309. 1228.81   1
   2   8   1  33593. 1238.68   1
  -2   8  -1  33494. 1235.80   1
  -2   8  -1  32527. 1202.47   1
   2  -8   2 8144.03 330.493   1
   2  -8   2 7617.28 304.979  -1
  -2  -8  -2 7358.02 305.514   1
  -2  -8  -2 8366.25 335.308   1
   2   8   2 8119.33 330.123   1
   2   8   2 8251.02 331.152   1
   2  -8   3  14724. 563.374   1
  -2  -8  -3  14148. 546.502   1
  -2  -8  -3  14700. 562.551   1
   2   8   3  14486. 556.378   1
   2   8   3  14881. 569.135   1
  -2   8  -3  14280. 543.621   1
   2  -8   4 4230.45 189.547   1
   2  -8   4 3804.93 174.156   1
  -2  -8  -4 4033.33 187.572   1
  -2  -8  -4 4022.63 190.782   1
   2   8   4 3726.75 177.201   1
   2   8   4 3806.58 178.271   1
  -2   8  -4 3744.85 166.420   1
   2  -8   5   -7.23  50.000   1
   2  -8   5  -49.09  58.601   1
  -2  -8  -5   45.93  64.362   1
  -2  -8  -5  -75.68  62.510   1
   2   8   5   66.26  62.839   1
   2   8   5  -15.09  59.835   1
  -2   8  -5   32.85  53.663   1
  -2   8  -5  -56.50  48.683   1
   2  -8   6  10251. 399.382   1
   2  -8   6  10107. 390.782   1
  -2  -8  -6  10934. 434.567   1
  -2  -8  -6  11000. 436.214   1
   2   8   6  10786. 427.572   1
   2   8   6  11173. 441.975   1
  -2   8  -6  10284. 394.938   1
  -2   8  -6  10593. 411.522   1
   2  -8   7  15926. 597.942   1
   2  -8   7  16012. 604.526   1
  -2  -8  -7  16486. 632.098   1
   2   8   7  15889. 612.757   1
   2   8   7  16049. 616.872   1
  -2   8  -7  15955. 602.469   1
  -2   8  -7  16457. 614.403   1
   2  -8   8 1645.68  97.366   1
   2  -8   8 1969.13 105.761   1
  -2   8  -8 1662.14  92.016   1
  -2   8  -8 1811.93 103.457   1
   2  -8   9 3511.93 153.210   1
   2  -8   9 3900.82 169.794   1
  -2  -8  -9 3753.08 184.156   1
   2   8   9 3781.07 182.716   1
  -2   8  -9 3648.97 163.621   1
  -2   8  -9 3369.13 145.514   1
   2  -8  10 2844.03 131.276   1
  -2  -8 -10 2916.87 157.366   1
   2   8  10 2851.44 153.539   1
  -2   8 -10 2879.83 134.033   1
  -2   8 -10 2610.29 115.926   1
   2  -8  11 4497.94 182.304   1
   2  -8  11 4423.86 185.473   1
  -2  -8 -11 4753.08 219.465   1
  -2  -8 -11 4913.58 246.872   1
   2   8  11 4205.76 217.531   1
   2   8  11 4679.01 214.691   1
  -2   8 -11 4246.91 179.218   1
  -2   8 -11 4419.75 177.325   1
   2  -8  12 4967.07 202.263   1
  -2  -8 -12 4695.47 224.362   1
  -2  -8 -12 4938.27 225.555  -1
   2   8  12 4794.23 227.201   1
   2   8  12 4983.53 224.527   1
  -2   8 -12 4814.81 192.057   1
  -2   8 -12 4724.28 193.580   1
   2  -8  13 2145.27 102.222   1
   2  -8  13 2102.06 101.893   1
  -2  -8 -13 2006.99 135.967   1
  -2  -8 -13 2356.79 141.193   1
   2   8  13 1818.11 127.819   1
   2   8  13 2042.80 128.601   1
  -2   8 -13 1893.83  95.103   1
   2  -8  14  -42.39  36.568   1
   2  -8  14    5.16  37.926   1
  -2  -8 -14 -144.32  75.514  -1
  -2  -8 -14   49.22  70.617   1
   2   8  14 -101.73  71.317   1
   2   8  14  -96.91  75.844   1
  -2   8 -14   18.44  38.259   1
  -2   8 -14  -18.52  33.008   1
  -2  -8 -15  133.91  83.086   1
   2   8  15  184.16  76.955   1
  -2   8 -15   86.13  28.630   1
  -2  -8 -16 1968.72 139.465   1
  -2  -8 -16 1916.87 131.029   1
   2   8  16 1742.39 131.029  -1
   2   8  16 1992.18 128.354   1
  -2  -8 -17   78.85  78.436   1
   2   8  17  160.16  75.473   1
  -2  -8 -18   90.86  76.667   1
  -2  -8 -18  251.89  93.416   1
   2   8  18  148.81  86.132   1
   2   8  18  114.07  70.165   1
  -2  -8 -19 1654.32 134.362   1
  -2  -8 -19 1827.57 129.794   1
   2   8  19 1884.36 127.202   1
   2   8  19 1816.87 136.420   1
  -2  -8 -20  118.35  79.136   1
  -2  -8 -20  217.45  89.506   1
   2   8  20  185.88  82.346   1
   2   8  20  119.05  79.630   1
  -2  -8 -21 2329.63 161.934   1
  -2  -8 -21 2379.83 147.448   1
   2   8  21 1966.25 139.753   1
   2   8  21 2424.28 144.033   1
  -2  -8 -22 1898.35 129.012   1
   2   8  22 2138.68 137.037   1
  -2  -8 -23   55.93  95.144   1
  -2  -8 -23  133.62  79.053   1
   2   8  23  -31.45  69.424   1
  -2  -8 -24  367.32 105.226   1
   2   8  24  287.45  98.148   1
  -2  -8 -25  849.79 108.354   1
   2   8  25  755.97 105.679   1
  -2  -8 -26 3158.02 182.469   1
   2   8  26 3116.05 174.815   1
   2  -9 -27  191.98  97.654   1
  -2   9  27  303.33  98.107  -1
   2  -9 -26  271.48  92.428   1
  -2   9  26  198.44  84.774   1
   2  -9 -25  -44.73  88.354   1
   2  -9 -25  122.72  99.876  -1
  -2   9  25  -52.47  88.560   1
   2  -9 -24  284.65 103.457   1
   2  -9 -24  383.83  87.572   1
  -2   9  24  342.96  88.930   1
   2  -9 -23  468.31  88.189   1
   2  -9 -23  447.74 108.148   1
  -2   9  23  411.07  84.197   1
   2  -9 -22  310.41 110.905   1
   2  -9 -22  354.86  85.062   1
  -2   9  22  518.93  90.700   1
   2  -9 -21  472.02  99.753   1
   2  -9 -21  684.77 110.699   1
  -2   9  21  787.24 117.119   1
  -2   9  21  658.44  93.086   1
   2  -9 -20 1291.36 131.152  -1
   2  -9 -20 1617.28 128.354   1
  -2   9  20 1444.44 117.572   1
  -2   9  20 1188.89 109.959   1
   2  -9 -19  775.72  99.136   1
   2  -9 -19  587.24 110.823   1
  -2   9  19  631.69  92.099   1
  -2   9  19  925.93 106.872   1
  -2   9  18  229.79  75.720   1
  -2   9  18  237.82  91.934   1
   2  -9 -17  186.91  73.457   1
   2  -9 -17   -1.52  96.708   1
  -2   9  17   43.46  92.263   1
  -2   9  17  120.86  72.881   1
   2  -9 -16  560.08  92.181   1
   2  -9 -16  309.59  99.671   1
  -2   9  16  461.32  93.292   1
  -2   9  16  575.31  87.160   1
   2  -9 -15  493.83  95.062   1
  -2   9  15  432.51  94.239   1
   2  -9 -14  118.60  86.379   1
   2  -9 -14   37.35  75.967   1
  -2   9  14   92.14  78.025   1
  -2   9  14  164.49  76.872   1
   2  -9 -13 -116.95  80.082   1
   2  -9 -13  -31.32  72.140   1
  -2   9  13   90.58  73.374   1
  -2   9  13  -38.08  75.679   1
   2  -9 -12  307.65  90.082   1
   2  -9 -12  255.06  78.066   1
  -2   9  12  255.43  77.160   1
  -2   9  12  316.67  84.033   1
   2  -9 -11  12045. 477.366   1
  -2   9  11  12576. 496.707   1
   2  -9 -10 8074.07 338.477   1
  -2  -9  10 7954.73 307.942   1
  -2  -9  10 7971.19 300.535   1
   2   9 -10 7160.49 275.144   1
   2   9 -10 7502.05 283.210   1
  -2   9  10 7954.73 334.979   1
   2  -9  -9  16823. 649.382   1
  -2  -9   9  16831. 621.810   1
   2   9  -9  15782. 587.654   1
   2   9  -9  16523. 610.287   1
  -2   9   9  16584. 641.563   1
   2  -9  -8  32979. 1227.57   1
  -2  -9   8  32580. 1196.30   1
  -2  -9   8  35304. 1289.30   1
   2   9  -8  32749. 1200.00  -1
   2   9  -8  32942. 1204.53   1
  -2   9   8  32148. 1198.76  -1
   2  -9  -7  19712. 754.732   1
  -2  -9   7  17453. 654.732   1
  -2  -9   7  18243. 678.600   1
   2   9  -7  17593. 657.201   1
   2   9  -7  17556. 653.909   1
  -2   9   7  20243. 770.370   1
   2  -9  -6 6934.15 300.370   1
   2  -9  -6 7102.87 302.016  -1
  -2  -9   6 6773.66 275.555   1
  -2  -9   6 7201.64 285.843   1
   2   9  -6 7123.45 285.350   1
   2   9  -6 7123.45 283.210   1
  -2   9   6 6942.38 293.703   1
  -2   9   6 6629.62 286.625   1
  -2  -9   5 1068.31  88.930   1
  -2  -9   5 1022.63  79.053   1
   2   9  -5 1131.27  79.876   1
   2   9  -5 1129.22  85.761   1
  -2   9   5 1314.81 103.045   1
  -2   9   5 1372.02 106.420   1
   2  -9  -4  881.07  90.700   1
   2  -9  -4  986.01 107.531   1
  -2  -9   4  935.80  83.210   1
   2   9  -4  849.79  78.971   1
  -2   9   4  982.30  93.498   1
  -2   9   4  887.65  95.597   1
   2  -9  -3  654.73  79.547   1
   2  -9  -3  610.29  84.774   1
  -2  -9   3  579.01  68.148   1
  -2  -9   3  638.27  74.321   1
   2   9  -3  596.71  71.481   1
   2   9  -3  630.45  68.189   1
  -2   9   3  619.34  80.370   1
  -2   9   3  671.60  80.823   1
   2  -9  -2  430.04  73.169   1
   2  -9  -2  478.19  83.333   1
  -2  -9   2  409.63  71.111   1
  -2  -9   2  478.19  69.095   1
   2   9  -2  413.17  70.576   1
   2   9  -2  445.27  67.119   1
  -2   9   2  444.86  74.362   1
  -2   9   2  373.54  68.765   1
   2  -9  -1 7625.51 320.493   1
   2  -9  -1 7312.75 302.963   1
  -2  -9   1 7473.24 305.267   1
   2   9  -1 7111.10 292.922   1
  -2   9   1 7489.71 309.341   1
  -2   9   1 6975.30 289.424   1
   2  -9   0   80.78  57.366   1
   2  -9   0   72.10  71.605   1
  -2  -9   0   88.77  60.988   1
  -2  -9   0  184.40  62.716   1
   2   9   0   93.05  61.852   1
   2   9   0  103.58  57.160   1
  -2   9   0  116.09  65.267   1
  -2   9   0  134.07  62.346   1
   2  -9   1 2427.57 132.551   1
  -2  -9  -1 2983.12 156.543   1
  -2  -9  -1 2678.19 141.728   1
   2   9   1 2832.51 144.527   1
   2   9   1 2750.20 145.885   1
  -2   9  -1 2617.69 143.210   1
   2  -9   2 6473.25 276.296   1
   2  -9   2 6588.47 275.308   1
  -2  -9  -2 6909.46 293.086   1
  -2  -9  -2 6790.12 286.214   1
   2   9   2 7119.33 295.103   1
   2   9   2 7028.80 294.280   1
  -2   9  -2 6481.48 271.152   1
  -2   9  -2 6769.54 283.127   1
   2  -9   3  852.67  88.395   1
   2  -9   3  721.40  74.938   1
  -2  -9  -3  930.86  92.387  -1
  -2  -9  -3  667.49  83.210   1
   2   9   3  745.68  84.650   1
   2   9   3  790.12  82.099   1
  -2   9  -3  718.11  75.226   1
  -2   9  -3  841.56  78.354   1
   2  -9   4 4563.78 207.901   1
   2  -9   4 4930.04 214.197   1
  -2  -9  -4 5139.91 231.152   1
  -2  -9  -4 4876.54 223.539  -1
   2   9   4 4633.74 212.551   1
   2   9   4 5144.03 229.917   1
  -2   9  -4 4884.77 215.020   1
  -2   9  -4 5024.69 219.012   1
   2  -9   5  20897. 782.304   1
   2  -9   5  21778. 819.341   1
  -2  -9  -5  21835. 827.160   1
  -2  -9  -5  22667. 857.612   1
   2   9   5  21634. 818.929   1
   2   9   5  22605. 852.674   1
  -2   9  -5  22169. 826.748   1
  -2   9  -5  21782. 816.460   1
   2  -9   6 1279.42  97.654   1
  -2  -9  -6 1290.95 106.790  -1
   2   9   6 1232.10 102.346   1
  -2   9  -6 1111.93  83.004   1
   2  -9   7  166.01  66.584   1
   2  -9   7   63.99  57.983   1
  -2  -9  -7  290.04  78.066   1
  -2  -9  -7  226.58  71.193   1
   2   9   7  151.73  67.983   1
   2   9   7  252.84  79.053   1
  -2   9  -7  189.63  57.819   1
  -2   9  -7  175.97  61.481   1
   2  -9   8 4572.01 203.950   1
   2  -9   8 4547.32 197.860   1
  -2  -9  -8 4925.92 226.584   1
  -2  -9  -8 4559.67 227.572   1
   2   9   8 4991.76 227.201   1
  -2   9  -8 4382.71 189.547   1
  -2   9  -8 4650.20 203.786   1
   2  -9   9  29181. 1075.72   1
   2  -9   9  29366. 1083.13   1
  -2  -9  -9  29449. 1100.82   1
   2   9   9  30502. 1137.04   1
  -2   9  -9  27724. 1018.93   1
  -2   9  -9  28687. 1058.02   1
   2  -9  10 2379.01 121.070   1
   2  -9  10 2272.43 114.485   1
  -2  -9 -10 2448.56 140.741   1
   2   9  10 2604.11 143.621   1
  -2   9 -10 2287.24 110.370   1
  -2   9 -10 2552.26 125.761   1
   2  -9  11  292.67  54.115   1
   2  -9  11  403.54  56.296   1
  -2  -9 -11  277.20  79.095   1
  -2  -9 -11  327.41  80.000   1
   2   9  11  475.31  77.119   1
  -2   9 -11  328.23  55.638   1
  -2   9 -11  332.14  49.053   1
   2  -9  12  320.70  51.728   1
   2  -9  12  309.42  49.424   1
  -2  -9 -12  354.07  79.012   1
  -2  -9 -12  425.93  82.839   1
   2   9  12  401.15  80.453   1
   2   9  12  439.51  87.613  -1
  -2   9 -12  252.51  51.523   1
  -2   9 -12  270.91  43.292   1
   2  -9  13  937.04  64.856   1
  -2  -9 -13  857.61  99.465   1
  -2  -9 -13 1134.16 111.646   1
   2   9  13  951.85 103.457   1
   2   9  13 1043.62 102.510   1
  -2   9 -13  888.48  62.881   1
   2  -9  14 2029.63  92.757   1
   2  -9  14 2197.94  96.543   1
  -2  -9 -14 2313.17 140.946   1
  -2  -9 -14 2293.83 146.625   1
   2   9  14 2076.95 139.259   1
   2   9  14 2414.81 146.008   1
  -2   9 -14 2174.90  97.983   1
  -2   9 -14 2365.84 103.292   1
  -2  -9 -15  551.03  86.955   1
  -2  -9 -15  485.18  95.761   1
   2   9  15  570.37  82.839   1
   2   9  15  617.69  98.313   1
  -2  -9 -16 1702.47 140.411   1
  -2  -9 -16 1645.68 119.424   1
   2   9  16 1795.06 121.070   1
   2   9  16 1497.53 127.983   1
  -2  -9 -17  119.55  92.593   1
  -2  -9 -17  169.22  77.366   1
   2   9  17  -29.42  74.732   1
   2   9  17   58.89  82.140   1
  -2  -9 -18 4707.81 230.247   1
  -2  -9 -18 4703.70 236.420   1
   2   9  18 4662.55 218.889   1
   2   9  18 4246.91 212.963   1
  -2  -9 -19  266.05  94.115   1
   2   9  19  223.87  81.440   1
  -2  -9 -20  459.26 108.148  -1
  -2  -9 -20  522.22  88.148   1
   2   9  20  593.83  85.267   1
  -2  -9 -21   93.42  75.062   1
  -2  -9 -21  100.70  98.354   1
   2   9  21  138.52  81.234   1
  -2  -9 -22   72.35  75.720   1
  -2  -9 -22   45.72  92.675   1
   2   9  22  -83.91  75.720   1
  -2  -9 -23  844.03 107.243   1
  -2  -9 -23  808.64 119.424   1
   2   9  23  736.21 103.621  -1
  -2  -9 -24  263.46  88.642   1
   2   9  24  226.13  82.387   1
  -2  -9 -25 1069.13 115.473   1
   2 -10 -25  250.08  94.074   1
  -2  10  25  102.39  80.247   1
   2 -10 -24  119.30  82.963   1
  -2  10  24  165.76  86.337   1
   2 -10 -23 -121.52  94.856   1
   2 -10 -22  147.94  82.757   1
   2 -10 -22  136.58  99.547   1
  -2  10  22  191.81  76.337   1
   2 -10 -21  609.46  88.518   1
   2 -10 -21  497.12 108.765   1
  -2  10  21  406.05  83.662   1
   2 -10 -20 3041.56 188.066   1
   2 -10 -20 3086.42 168.107   1
  -2  10  20 3549.79 186.049   1
   2 -10 -19  464.20 108.518   1
  -2  10  19  370.70  88.848   1
   2 -10 -18  526.75  91.358   1
   2 -10 -18  474.90 105.679   1
  -2  10  18  402.59  87.613   1
  -2  10  18  523.87  94.486   1
   2 -10 -17  353.37 100.946   1
   2 -10 -17  337.41  81.111   1
  -2  10  17  163.95  79.259   1
  -2  10  17  264.49  93.498   1
   2 -10 -16  693.83 114.321   1
   2 -10 -16  843.62  94.691   1
  -2  10  16  623.87 100.576   1
  -2  10  16  756.38  91.852   1
   2 -10 -15  205.84  75.597   1
   2 -10 -15  209.51  99.753   1
  -2  10  15  212.10  94.321   1
  -2  10  15  190.49  75.679   1
   2 -10 -14   10.51  76.049   1
   2 -10 -14   -0.86  82.922   1
  -2  10  14   23.19  72.798   1
  -2  10  14  -46.38  84.362   1
   2 -10 -13 1383.13 122.469   1
  -2  10  13 1213.99 111.358   1
   2 -10 -12  290.45  83.210   1
   2 -10 -12  227.32  89.671   1
  -2  10  12  406.91  83.539   1
   2 -10 -11  386.54  87.531   1
  -2 -10  11  235.97  46.790   1
  -2 -10  11  254.44  37.663   1
   2  10 -11  277.86  36.531   1
   2  10 -11  235.23  40.971   1
  -2  10  11  427.57  83.457   1
   2 -10 -10 3761.72 186.543   1
  -2 -10  10 3532.51 148.765   1
   2  10 -10 3501.64 147.078   1
   2  10 -10 3604.11 155.309   1
  -2  10  10 3906.17 191.934   1
   2 -10  -9  27737. 1051.03   1
   2 -10  -9  27700. 1038.27   1
  -2 -10   9  30572. 1120.99   1
  -2 -10   9  28918. 1067.49   1
   2  10  -9  28708. 1052.26  -1
   2  10  -9  29218. 1074.48   1
  -2  10   9  27938. 1047.32   1
  -2  10   9  25136. 952.674   1
   2 -10  -8 5403.29 249.547   1
  -2 -10   8 4646.09 197.695   1
  -2 -10   8 4786.00 209.259   1
   2  10  -8 4246.91 181.276   1
   2  10  -8 4794.23 204.197   1
   2 -10  -7 1169.55 105.761   1
   2 -10  -7 1264.20 118.354   1
  -2 -10   7  932.51  86.173  -1
  -2 -10   7  912.34  78.066   1
   2  10  -7  831.27  75.720   1
   2  10  -7  883.95  82.551   1
  -2  10   7 1127.57 113.333   1
  -2  10   7 1164.61 108.806   1
   2 -10  -6 3446.09 189.136   1
   2 -10  -6 3035.80 168.107   1
  -2  10   6 3382.71 179.177  -1
  -2  10   6 3266.25 175.679   1
   2 -10  -5  842.39  95.967   1
   2 -10  -5  855.14 103.745   1
  -2 -10   5  687.65  76.090   1
  -2 -10   5  787.65  85.802   1
   2  10  -5  765.43  73.868   1
   2  10  -5  722.22  79.712   1
  -2  10   5  909.46  99.053  -1
  -2  10   5  820.99  98.313   1
   2 -10  -4 4637.86 223.539   1
  -2 -10   4 4707.81 214.403   1
  -2 -10   4 4995.88 217.654   1
   2  10  -4 4761.31 211.769   1
   2  10  -4 4415.63 195.761   1
  -2  10   4 4522.63 215.308   1
   2 -10  -3   75.64  79.259   1
   2 -10  -3 -105.47  87.613   1
  -2 -10   3  221.85  67.284   1
   2  10  -3   99.79  57.695   1
  -2  10   3   57.20  74.979   1
  -2  10   3   90.41  79.918   1
   2 -10  -2 7522.63 321.481   1
   2 -10  -2 7255.14 306.584   1
  -2 -10   2 7271.60 300.164   1
  -2 -10   2 7028.80 296.173   1
   2  10  -2 6942.38 287.243   1
   2  10  -2 7345.67 304.568   1
  -2  10   2 7012.34 299.218   1
  -2  10   2 7135.80 301.234   1
   2 -10  -1  313.70  82.428   1
   2 -10  -1  235.47  76.214   1
  -2 -10   1  217.74  69.876   1
  -2 -10   1  298.11  75.802   1
   2  10  -1  291.28  75.103   1
   2  10  -1  215.27  61.276   1
  -2  10   1  239.63  73.621   1
  -2  10   1  424.69  76.502   1
   2 -10   0  285.14  72.593   1
   2 -10   0  147.74  78.683  -1
  -2 -10   0  392.92  74.938   1
  -2 -10   0  256.42  71.234   1
   2  10   0  305.35  74.650   1
   2  10   0  294.20  67.407   1
  -2  10   0  321.52  75.267   1
  -2  10   0  280.99  69.465   1
   2 -10   1 1839.92 116.214   1
   2 -10   1 2080.24 131.646   1
  -2 -10  -1 1792.59 119.876   1
  -2 -10  -1 1903.29 123.992   1
   2  10   1 1917.69 125.144   1
   2  10   1 1622.22 112.222   1
  -2  10  -1 1855.97 117.243   1
  -2  10  -1 1649.79 112.181   1
   2 -10   2  960.90  97.983   1
   2 -10   2  979.42  90.247   1
  -2 -10  -2 1001.23  96.420   1
  -2 -10  -2 1064.61  99.424   1
   2  10   2 1000.41  92.387   1
   2  10   2 1098.76  97.366   1
  -2  10  -2 1081.07  92.551   1
  -2  10  -2  851.44  85.802   1
   2 -10   3  420.16  86.090   1
   2 -10   3  303.37  68.436   1
   2  10   3  327.57  81.193   1
   2  10   3  355.93  74.486   1
  -2  10  -3  368.56  72.922   1
  -2  10  -3  347.12  66.461   1
   2 -10   4  136.46  65.226   1
  -2 -10  -4  241.11  79.341   1
  -2 -10  -4  188.15  74.815   1
   2  10   4  168.56  68.066   1
   2  10   4  250.78  77.160   1
  -2  10  -4  189.59  63.951   1
   2 -10   5 3539.91 171.564   1
   2 -10   5 3567.07 179.835   1
  -2 -10  -5 3490.12 182.798   1
  -2 -10  -5 3603.70 183.950   1
   2  10   5 3492.18 176.955   1
   2  10   5 3859.67 193.004   1
  -2  10  -5 3549.38 169.712   1
  -2  10  -5 3666.25 174.527   1
   2 -10   6  410.41  86.214   1
   2 -10   6  363.58  71.646   1
  -2 -10  -6  542.80  87.572   1
  -2 -10  -6  355.60  88.272   1
   2  10   6  488.48  87.202   1
   2  10   6  371.52  81.358   1
  -2  10  -6  344.24  72.058   1
  -2  10  -6  413.99  68.765   1
   2 -10   7  13000. 500.411  -1
   2 -10   7  12695. 495.884   1
  -2 -10  -7  12724. 519.753   1
  -2 -10  -7  13617. 534.567   1
   2  10   7  12140. 495.473   1
   2  10   7  13827. 541.152   1
  -2  10  -7  13440. 515.637   1
  -2  10  -7  13004. 500.823   1
   2 -10   8 1269.55 102.222   1
  -2 -10  -8 1447.74 120.823   1
  -2 -10  -8 1485.18 112.922   1
   2  10   8 1494.24 119.053   1
   2  10   8 1473.66 108.930   1
  -2  10  -8 1443.62 100.206   1
   2 -10   9 2272.43 124.115   1
   2 -10   9 2537.86 133.827   1
  -2 -10  -9 2639.50 156.584   1
  -2 -10  -9 2543.62 147.325   1
   2  10   9 2748.56 158.930   1
   2  10   9 2407.82 140.823   1
  -2  10  -9 2330.04 124.403   1
  -2  10  -9 2332.51 122.881   1
   2 -10  10  531.28  68.436   1
   2 -10  10  495.47  69.794   1
  -2 -10 -10  468.31  83.004   1
   2  10  10  578.19  84.115   1
  -2  10 -10  523.04  66.543   1
  -2  10 -10  558.44  68.354   1
   2 -10  11   80.66  58.025   1
   2 -10  11   -7.24  51.893   1
  -2 -10 -11  -44.53  76.379   1
   2  10  11   52.63  73.580   1
  -2  10 -11   21.70  49.465   1
  -2  10 -11   74.07  52.016   1
   2 -10  12   52.80  49.177   1
   2 -10  12   68.52  52.016   1
  -2 -10 -12  118.81  73.621   1
   2  10  12  110.00  75.391   1
  -2  10 -12  -33.30  45.062   1
  -2  10 -12   36.26  46.337   1
   2 -10  13 2049.79 102.099   1
  -2 -10 -13 2170.78 142.798   1
  -2 -10 -13 2187.24 137.366   1
   2  10  13 2351.85 148.930   1
   2  10  13 1888.06 127.448   1
  -2  10 -13 2088.06 104.485   1
  -2  10 -13 2099.18 103.374   1
   2 -10  14  141.19  35.420   1
   2 -10  14  153.25  40.630   1
  -2 -10 -14    6.73  72.757  -1
   2  10  14  153.62  72.716   1
  -2  10 -14  127.28  36.021  -1
  -2  10 -14  115.31  35.243   1
  -2 -10 -15  457.20  94.732   1
  -2 -10 -15  742.80  90.988   1
   2  10  15  723.46 101.481   1
   2  10  15  540.74  86.790   1
  -2 -10 -16 -103.50  83.539   1
  -2 -10 -16  140.58  77.078   1
   2  10  16    8.81  82.634   1
   2  10  16   42.63  76.543   1
  -2 -10 -17 3139.50 179.177   1
  -2 -10 -18  -15.54  75.885   1
  -2 -10 -18   31.11  92.140   1
   2  10  18   39.71  58.683   1
   2  10  18   52.51  72.387   1
  -2 -10 -19 1323.04 110.082   1
  -2 -10 -19  921.81 131.893  -1
   2  10  19 1130.04 105.062   1
  -2 -10 -20  -19.98  91.029   1
  -2 -10 -20  273.42  81.399   1
   2  10  20  232.76  74.897   1
  -2 -10 -21 1901.64 147.119   1
  -2 -10 -21 1507.41 134.856   1
   2  10  21 1400.41 130.329   1
  -2 -10 -22    3.69  81.029   1
  -2 -10 -22   56.91  97.366   1
   2  10  22  129.01  80.288   1
  -2 -10 -23 2636.21 159.259   1
   2  10  23 2730.45 158.930   1
   2 -11 -24   -5.84  87.901   1
  -2  11  24   56.54  78.189   1
   2 -11 -23  -29.56  77.284   1
  -2  11  23  136.13  82.634   1
   2 -11 -22  330.82 104.156   1
   2 -11 -22  390.82  86.625   1
  -2  11  22  376.54  93.704   1
   2 -11 -21  235.47  85.226   1
   2 -11 -21  131.77  94.856   1
  -2  11  21   78.35  80.123   1
   2 -11 -20   76.42  78.765  -1
   2 -11 -20   76.58  93.909   1
  -2  11  20   77.53  76.461   1
   2 -11 -19  925.10 101.440   1
   2 -11 -19  565.84 124.979   1
  -2  11  19  864.61  96.790   1
   2 -11 -18 1989.30 152.140   1
   2 -11 -18 1971.19 136.625   1
   2 -11 -17  -12.63  88.518   1
  -2  11  17   67.24  79.136   1
   2 -11 -16  -71.60  79.465   1
   2 -11 -16  -86.17  82.922   1
  -2  11  16  -34.32  85.761   1
  -2  11  16   37.63  74.815   1
   2 -11 -15  842.39 109.671   1
   2 -11 -15  929.63 102.304   1
  -2  11  15  777.37  92.181   1
  -2  11  15  815.64 104.362   1
   2 -11 -14 3506.99 180.699   1
   2 -11 -14 3430.86 192.057   1
  -2  11  14 3142.38 177.572   1
  -2  11  14 3299.59 172.469  -1
   2 -11 -13 1565.02 119.671   1
  -2  11  13 1588.48 118.271   1
   2 -11 -12  442.80  85.514   1
   2  11 -12  412.76  34.440   1
  -2  11  12  523.46  85.638   1
  -2 -11  11   13.70  43.704   1
   2  11 -11   20.56  39.959   1
   2 -11 -10 1684.36 128.313   1
   2 -11 -10 1563.37 120.206   1
  -2 -11  10 1508.64  96.996   1
  -2 -11  10 1372.02  85.638   1
   2  11 -10 1426.75  84.856   1
   2  11 -10 1332.51  86.584   1
  -2  11  10 1487.65 117.119   1
  -2  11  10 1410.70 119.259   1
   2 -11  -9  880.66  99.053  -1
   2 -11  -9 1146.50 115.720   1
  -2 -11   9  983.54  82.058   1
  -2 -11   9 1047.32  90.988   1
   2  11  -9  958.44  81.070   1
   2  11  -9  916.46  73.292   1
  -2  11   9 1159.67 115.679   1
  -2  11   9 1073.25 101.811   1
   2 -11  -8  11663. 467.489   1
   2 -11  -8  11967. 486.008   1
  -2 -11   8  11465. 448.971   1
  -2 -11   8  11037. 432.921   1
   2  11  -8  11379. 442.798   1
  -2  11   8  11490. 461.316   1
  -2  11   8  11786. 474.897   1
  -2 -11   7 1307.41  94.280  -1
  -2 -11   7 1383.13 105.761   1
   2  11  -7 1477.36  97.572   1
   2  11  -7 1409.05 101.276   1
   2 -11  -6 2169.96 151.152   1
   2 -11  -6 2138.68 140.576   1
  -2 -11   6 1986.42 126.584   1
  -2 -11   6 1746.91 113.086   1
   2  11  -6 1909.05 115.720   1
   2  11  -6 2022.63 122.881   1
  -2  11   6 2248.97 147.407   1
  -2  11   6 2208.23 139.588   1
   2 -11  -5  508.23  90.988  -1
  -2 -11   5  264.11  68.477   1
  -2 -11   4 1140.33 104.485   1
  -2 -11   4  971.19  91.070   1
   2  11  -4 1281.48 103.086   1
   2  11  -4 1007.82  91.440  -1
  -2  11   4 1071.19 107.901   1
  -2  11   4 1322.63 111.605   1
   2 -11  -3  293.95  93.580   1
   2 -11  -3  444.44  94.650   1
  -2 -11   3  322.10  81.687   1
  -2 -11   3  312.10  73.128   1
   2  11  -3  264.11  69.753   1
   2  11  -3  347.65  78.601   1
  -2  11   3  379.79  93.621   1
  -2  11   3  401.07  88.930   1
   2 -11  -2 3223.45 179.876   1
   2 -11  -2 2908.23 169.424   1
  -2 -11   2 3383.12 174.403   1
  -2 -11   2 3116.46 160.576   1
   2  11  -2 3351.03 170.699   1
   2  11  -2 3027.16 154.732   1
   2 -11  -1  297.32  84.650   1
  -2 -11   1  268.77  75.885   1
  -2 -11   1  236.30  70.905   1
   2  11  -1  154.40  76.090   1
   2  11  -1  293.42  71.852  -1
  -2  11   1  277.16  79.177   1
   2 -11   0 5448.55 243.827  -1
   2 -11   0 5456.79 250.494   1
  -2 -11   0 5374.48 241.522   1
  -2 -11   0 5267.48 241.111   1
   2  11   0 5493.82 246.831   1
   2  11   0 5658.43 248.395   1
  -2  11   0 5506.17 246.584   1
  -2  11   0 5382.71 241.728   1
   2 -11   1   55.35  71.234   1
   2 -11   1   39.93  74.033   1
  -2 -11  -1   50.58  72.387   1
   2  11   1  -58.56  71.934   1
  -2  11  -1   10.38  67.695   1
  -2  11  -1   99.26  65.350   1
   2 -11   2  334.49  90.823   1
   2 -11   2  414.81  80.370   1
  -2 -11  -2  379.09  82.634   1
  -2 -11  -2  338.68  82.551   1
  -2  11  -2  347.00  78.189  -1
  -2  11  -2  298.35  69.671   1
   2 -11   3 2055.55 137.407   1
   2 -11   3 1921.40 119.547   1
  -2 -11  -3 1920.16 131.687   1
  -2 -11  -3 1971.19 132.181   1
   2  11   3 1899.59 126.708   1
   2  11   3 1936.62 133.086   1
  -2  11  -3 2033.74 126.872   1
  -2  11  -3 1940.74 119.177   1
   2 -11   4  988.48  92.428   1
   2 -11   4 1259.26 112.181  -1
  -2 -11  -4 1094.24 108.313   1
   2  11   4 1250.62 105.844   1
  -2  11  -4 1146.50  99.959   1
  -2  11  -4 1232.92  95.926   1
   2 -11   5 2357.20 133.169   1
   2 -11   5 2160.90 138.066   1
  -2 -11  -5 2190.94 147.243   1
  -2 -11  -5 2286.83 144.280  -1
   2  11   5 2181.48 146.008  -1
   2  11   5 2351.44 141.276   1
  -2  11  -5 2230.45 130.823   1
  -2  11  -5 2136.21 123.086   1
   2 -11   6   94.90  64.403   1
  -2 -11  -6  115.80  82.181   1
  -2 -11  -6  115.60  76.502   1
   2  11   6  -52.06  76.214   1
   2  11   6   88.39  69.630   1
  -2  11  -6  -17.14  57.737   1
   2 -11   7  637.86  88.807   1
   2 -11   7  504.53  77.860   1
  -2 -11  -7  660.49  93.745   1
  -2 -11  -7  488.48  92.304   1
   2  11   7  682.72  97.325   1
   2  11   7  681.48  89.218   1
  -2  11  -7  455.97  69.753   1
  -2  11  -7  403.09  76.708   1
   2 -11   8 2744.03 152.140   1
   2 -11   8 2453.91 130.617   1
  -2 -11  -8 2850.61 160.411   1
  -2 -11  -8 2958.43 168.436   1
   2  11   8 2853.91 164.280  -1
   2  11   8 2896.71 161.440   1
  -2  11  -8 2576.13 135.309   1
  -2  11  -8 2888.06 149.671   1
   2 -11   9 1062.96  86.173   1
   2 -11   9 1136.21  99.547   1
  -2 -11  -9 1040.33 107.490   1
  -2 -11  -9 1016.46 105.103   1
   2  11   9  804.94  96.543   1
   2  11   9  906.58 100.988   1
  -2  11  -9 1117.69  87.490   1
  -2  11  -9 1054.73  89.259   1
   2 -11  10  406.30  75.473   1
  -2 -11 -10  415.23  88.066   1
  -2 -11 -10  508.23  90.741   1
   2  11  10  475.72  85.926   1
   2  11  10  425.51  83.292   1
  -2  11 -10  448.56  67.448   1
  -2 -11 -11   28.56  75.473   1
   2  11  11   34.98  68.930   1
  -2  11 -11  114.69  55.062   1
  -2  11 -11   43.21  52.798   1
   2 -11  12   10.37  56.420   1
   2 -11  12   13.36  54.156   1
  -2 -11 -12    6.24  70.000   1
   2  11  12    4.20  66.173   1
  -2  11 -12   12.21  53.868   1
  -2  11 -12    5.96  52.551   1
   2 -11  13  262.80  56.872  -1
   2 -11  13  265.14  52.263   1
  -2 -11 -13  166.13  90.206   1
  -2 -11 -13  446.91  86.790   1
   2  11  13  223.17  78.107   1
  -2  11 -13  416.05  54.938   1
  -2  11 -13  296.42  48.066   1
   2 -11  14 1567.08  77.243   1
   2 -11  14 1353.91  74.074   1
  -2 -11 -14 1470.37 117.243   1
  -2 -11 -14 1381.07 122.140   1
   2  11  14 1600.00 121.358   1
   2  11  14 1327.57 115.267   1
  -2  11 -14 1454.32  73.580   1
  -2  11 -14 1386.01  72.469   1
  -2 -11 -15  304.61  89.012   1
  -2 -11 -15  271.28  86.790   1
   2  11  15  204.73  86.708   1
   2  11  15  358.44  87.613   1
  -2 -11 -16  320.95  93.704   1
  -2 -11 -16  373.29  85.020   1
   2  11  16  459.67  87.407   1
   2  11  16  341.97  87.572   1
  -2 -11 -17 2825.92 159.300   1
   2  11  17 2932.92 164.856   1
  -2 -11 -18 2493.41 166.461   1
  -2 -11 -18 2195.47 141.276   1
   2  11  18 2534.57 149.383   1
   2  11  19 1044.85 104.485   1
  -2 -11 -20  900.00 104.856   1
  -2 -11 -20  825.10 112.881   1
   2  11  20  849.79 107.531   1
  -2 -11 -21  112.14  80.658   1
   2  11  21   18.75  72.798   1
  -2 -11 -22  391.69  93.457   1
   2  11  22  324.98  87.613   1
   2 -12 -22  162.35  84.197   1
  -2  12  22   64.44  78.354   1
   2 -12 -21   96.21  74.280   1
  -2  12  21   87.78  78.560   1
   2 -12 -20   29.15  97.942   1
  -2  12  20   17.76  84.732   1
   2 -12 -19  852.26 113.251   1
   2 -12 -19  944.03 107.901   1
  -2  12  19  863.79 103.127   1
   2 -12 -18  136.17  82.675   1
   2 -12 -18  124.61  91.070   1
  -2  12  18  114.61  77.366   1
   2 -12 -17  216.42  79.547  -1
  -2  12  17  284.61  81.029   1
   2 -12 -16 1946.91 136.831   1
   2 -12 -16 1916.87 147.819  -1
  -2  12  16 1795.47 130.741   1
   2 -12 -15   87.08  93.086   1
  -2  12  15  347.04 100.453   1
   2 -12 -14 3004.94 168.724   1
   2 -12 -14 2716.46 172.304   1
  -2  12  14 3263.78 174.197   1
   2 -12 -13    7.47  71.646   1
  -2  12  13  176.09  73.374   1
   2 -12 -12 1144.85 108.724   1
  -2 -12  12 1129.63  70.946   1
  -2 -12  12  966.25  64.609   1
   2  12 -12 1126.34  64.321   1
   2  12 -12 1041.56  66.132   1
  -2  12  12 1209.05 105.555   1
   2 -12 -11 1849.38 132.634   1
  -2 -12  11 1475.31  93.333   1
  -2 -12  11 1449.38  88.189   1
   2  12 -11 1333.74  83.909   1
   2  12 -11 1329.22  88.436   1
   2 -12 -10 1471.19 116.913   1
   2 -12 -10 1484.77 131.111   1
   2  12 -10 1431.27  89.835   1
   2  12 -10 1495.47  97.160   1
  -2  12  10 1716.87 138.189   1
  -2  12  10 1678.19 120.164   1
   2 -12  -9 1500.00 128.889   1
   2 -12  -9 1608.64 130.411   1
  -2 -12   9 1470.37 108.601   1
   2  12  -9 1277.78  95.020   1
  -2  12   9 1423.87 118.724   1
   2 -12  -8  415.64  92.675   1
  -2 -12   8  660.90  87.737   1
  -2 -12   8  409.30  71.358   1
   2  12  -8  408.60  68.683   1
   2  12  -8  367.98  73.416   1
  -2  12   8  720.58 100.411   1
   2 -12  -7  126.87  84.403   1
   2 -12  -7  173.09  88.354   1
  -2 -12   7   84.24  65.679  -1
  -2 -12   7  158.48  80.206   1
   2  12  -7   88.77  63.498   1
  -2  12   7  115.39  77.860   1
  -2  12   7  118.23  81.564   1
   2 -12  -6 2460.08 158.189   1
  -2 -12   6 2056.79 133.950   1
  -2 -12   6 2175.72 128.765   1
   2  12  -6 2346.09 139.218   1
   2  12  -6 2284.36 130.329   1
  -2  12   6 2937.45 172.346   1
  -2  12   6 2455.55 150.411   1
   2 -12  -5   98.97  78.601  -1
   2 -12  -5  133.17  88.107   1
  -2 -12   5  -86.95  68.807   1
  -2 -12   5   23.18  75.144   1
   2  12  -5   -5.05  64.115   1
   2  12  -5   -0.63  72.222   1
  -2  12   5  177.20  74.856   1
  -2  12   5   10.46  85.350  -1
   2 -12  -4 1799.18 131.358   1
   2 -12  -4 1521.40 134.239  -1
  -2 -12   4 1518.11 123.621   1
  -2 -12   4 1632.10 120.741  -1
   2  12  -4 1500.41 111.070   1
   2  12  -4 1623.87 122.304   1
  -2  12   4 1716.87 136.584   1
   2 -12  -3 5876.54 262.716   1
   2 -12  -3 5530.86 270.206   1
  -2 -12   3 6057.61 265.885   1
  -2 -12   3 6004.11 269.259   1
   2  12  -3 6259.25 270.164   1
   2  12  -3 5724.27 253.498   1
  -2  12   3 6004.11 268.148   1
   2 -12  -2 2696.71 157.366   1
  -2 -12   2 3061.31 168.271   1
  -2 -12   2 2822.22 156.337   1
   2  12  -2 2790.94 154.403   1
   2  12  -2 2774.07 151.934   1
  -2  12   2 2962.14 164.527   1
   2 -12  -1 1773.25 122.222   1
   2 -12  -1 2002.06 145.020   1
  -2 -12   1 1950.62 137.613   1
   2  12  -1 1916.05 127.284   1
  -2  12   1 2041.15 140.617   1
  -2  12   1 1902.47 126.749   1
   2 -12   0  689.30 101.811   1
   2 -12   0  554.32  88.971   1
  -2 -12   0  672.43  94.239   1
  -2 -12   0  697.12  88.724   1
   2  12   0  691.36  93.416   1
   2  12   0  639.92  86.913   1
  -2  12   0  620.58  86.708   1
  -2  12   0  658.02  96.420   1
   2 -12   1 1288.48 120.164   1
  -2 -12  -1 1192.18 111.852   1
  -2 -12  -1 1221.81 110.123   1
   2  12   1 1441.97 119.095   1
   2  12   1 1272.43 108.560   1
  -2  12  -1 1313.17 111.070   1
   2 -12   2  622.22  89.712   1
   2 -12   2  543.21  96.831   1
  -2 -12  -2  770.78  95.103   1
   2  12   2  749.38  89.424   1
  -2  12  -2  635.39  90.576   1
   2 -12   3 5851.85 259.671   1
   2 -12   3 6086.41 277.284   1
  -2 -12  -3 6547.32 292.428   1
  -2 -12  -3 6341.56 279.794   1
   2  12   3 6341.56 285.061  -1
   2  12   3 6934.15 299.506   1
  -2  12  -3 6345.67 276.461   1
  -2  12  -3 6061.72 265.308   1
   2 -12   4 2836.21 167.284   1
   2 -12   4 2835.80 158.930   1
  -2 -12  -4 3263.78 180.452   1
  -2 -12  -4 2781.48 161.358   1
   2  12   4 2788.06 166.214   1
   2  12   4 2640.33 154.485  -1
  -2  12  -4 2804.94 155.638   1
  -2  12  -4 2913.58 160.123   1
   2 -12   5  124.03  72.140   1
   2 -12   5  122.96  81.564   1
  -2 -12  -5  112.80  80.782   1
  -2 -12  -5   39.23  81.934   1
   2  12   5  138.81  81.975   1
   2  12   5   91.48  69.588   1
  -2  12  -5   76.58  70.617   1
  -2  12  -5  160.91  69.465   1
   2 -12   6  129.96  80.123   1
   2 -12   6   67.70  66.708   1
  -2 -12  -6   91.19  77.366   1
  -2 -12  -6  121.40  84.732   1
   2  12   6   95.14  76.872   1
   2  12   6   38.06  70.206   1
  -2  12  -6   60.16  69.588   1
  -2  12  -6  131.48  70.535   1
   2 -12   7  586.83  88.642   1
   2 -12   7  395.60  77.407   1
  -2 -12  -7  262.55  85.679   1
   2  12   7  375.47  91.152   1
  -2  12  -7  430.04  74.527   1
  -2  12  -7  415.23  78.807   1
   2 -12   8  451.85  78.107   1
  -2 -12  -8  350.25  91.975   1
  -2 -12  -8  390.82  83.251   1
   2  12   8  382.67  92.346   1
   2  12   8  349.42  77.983   1
  -2  12  -8  409.22  73.333   1
   2 -12   9  148.48  81.523   1
   2 -12   9   56.30  66.049   1
  -2 -12  -9  145.64  86.008   1
  -2 -12  -9  114.36  77.942   1
   2  12   9  145.06  71.152   1
   2  12   9  134.77  85.720   1
  -2  12  -9  -20.11  59.588   1
  -2  12  -9   73.87  67.983   1
   2 -12  10  616.87  89.506   1
   2 -12  10  719.34  81.276   1
  -2 -12 -10  656.79  90.741   1
   2  12  10  648.56  87.325   1
  -2  12 -10  516.05  74.650   1
  -2  12 -10  600.00  82.346   1
   2 -12  11  116.30  67.037   1
  -2 -12 -11   90.62  83.951   1
  -2 -12 -11  157.37  76.132   1
   2  12  11   24.91  66.708   1
   2  12  11  153.58  79.300   1
   2 -12  12  872.84  82.140   1
  -2 -12 -12 1009.46 103.909  -1
   2  12  12  905.76  99.383   1
  -2  12 -12  956.79  81.193   1
  -2  12 -12  867.08  78.066  -1
   2 -12  13  113.09  57.284   1
   2 -12  13   74.69  54.774   1
  -2 -12 -13  230.66  86.296   1
   2  12  13  204.90  77.942   1
  -2  12 -13   92.84  55.967   1
  -2  12 -13  105.64  54.486   1
   2 -12  14 1462.96  75.144   1
   2 -12  14 1509.05  80.617   1
  -2 -12 -14 1720.57 129.959   1
   2  12  14 1794.24 129.341   1
  -2  12 -14 1591.77  82.881   1
  -2  12 -14 1622.63  83.169   1
  -2 -12 -15   23.98  72.551   1
  -2 -12 -15  328.77 109.465   1
   2  12  15  -21.72  71.769   1
  -2 -12 -16 4938.27 231.029  -1
  -2 -12 -16 5436.21 264.732  -1
   2  12  16 5534.97 252.016   1
  -2 -12 -17  152.76  78.066   1
  -2 -12 -17  190.45  92.263   1
   2  12  17   63.91  77.942   1
  -2 -12 -18 3203.29 188.025   1
  -2 -12 -19   62.47  81.111   1
   2  12  19  221.44  85.020   1
  -2 -12 -20 1395.47 123.251   1
   2  12  20 1346.91 119.218   1
   2 -13 -20  -11.52  74.815   1
  -2  13  20   22.20  82.099   1
   2 -13 -19  665.02  93.333   1
  -2  13  19  713.58  99.671   1
   2 -13 -18  118.89  84.732   1
   2 -13 -18   15.96  91.687   1
  -2  13  18   82.59  85.679   1
   2 -13 -17  251.19  86.913   1
   2 -13 -17  318.07  84.527   1
  -2  13  17  534.98  94.444   1
   2 -13 -16  255.64  85.350   1
   2 -13 -16  -19.03  78.601   1
  -2  13  16   37.28  80.206   1
   2 -13 -15   91.98  77.078   1
  -2  13  15   60.08  76.379   1
   2 -13 -14 1162.96 115.720   1
  -2  13  14 1316.87 114.485   1
   2 -13 -12 1312.34 123.127   1
   2 -13 -12 1484.77 124.815   1
  -2 -13  12 1141.97  74.774   1
   2  13 -12 1392.59  80.905   1
   2  13 -12 1591.77  94.938   1
  -2  13  12 1465.84 120.164  -1
  -2  13  12 1391.36 116.090   1
   2 -13 -11  897.53 110.905   1
   2 -13 -11  853.50 102.181   1
  -2 -13  11  829.22  81.852   1
  -2 -13  11  827.98  79.918   1
   2  13 -11  937.86  77.572   1
   2  13 -11  821.40  78.272   1
  -2  13  11  937.04 106.625   1
  -2  13  11  908.64  98.806   1
   2 -13 -10 7090.53 309.835   1
   2 -13 -10 7304.52 327.654   1
  -2 -13  10 6226.33 267.901   1
   2  13 -10 6201.64 266.954   1
  -2  13  10 7135.80 315.884   1
  -2  13  10 6888.88 297.942   1
   2 -13  -9  114.03  90.576   1
   2 -13  -9   70.91  76.749   1
  -2 -13   9   84.69  78.477   1
  -2 -13   9   94.98  72.798   1
   2  13  -9   22.38  58.971   1
   2  13  -9   36.49  68.272   1
  -2  13   9  -18.77  68.354   1
  -2  13   9   -0.56  86.379   1
   2 -13  -8  951.03 105.020  -1
   2 -13  -8  938.68 122.181   1
  -2 -13   8  670.37  90.411   1
   2  13  -8  725.10  80.288   1
  -2  13   8  912.34 114.938   1
  -2  13   8  909.88 102.346   1
  -2 -13   7  -64.20  67.737   1
  -2 -13   7  -58.23  76.337   1
   2  13  -7   -6.53  71.605   1
   2  13  -7  -21.70  63.333   1
  -2  13   7  280.62  95.802   1
   2 -13  -6    3.80  87.901   1
  -2 -13   6   20.70  69.547   1
  -2 -13   6   22.05  77.983   1
   2  13  -6  -40.38  75.226   1
   2  13  -6   65.10  66.543   1
  -2  13   6    7.46  88.971   1
   2 -13  -5 -100.00  77.695   1
   2 -13  -5  111.19  80.453   1
  -2 -13   5    8.40  71.934   1
  -2 -13   5   47.57  78.848   1
   2  13  -5  -34.95  65.432   1
   2  13  -5   11.85  75.638   1
   2 -13  -4  202.63  89.300  -1
   2 -13  -4  204.44  85.926   1
  -2 -13   4  -28.86  76.090   1
  -2 -13   4   99.59  77.901   1
   2  13  -4  106.67  75.103   1
   2  13  -4   62.22  78.724   1
  -2  13   4  152.96  77.695   1
  -2  13   4  126.21  85.926   1
   2 -13  -3  484.77  97.531   1
   2 -13  -3  433.74  99.588   1
  -2 -13   3  371.89  90.123   1
   2  13  -3  294.65  77.407   1
   2  13  -3  447.32  92.263   1
  -2  13   3  392.35  90.658   1
  -2  13   3  597.94  94.156   1
   2 -13  -2  -85.60  82.839   1
   2 -13  -2  -29.69  89.835   1
  -2 -13   2   58.40  80.370   1
  -2 -13   2  -75.64  70.247   1
   2  13  -2  105.93  73.539   1
   2  13  -2  -49.22  68.395   1
  -2  13   2    9.87  77.819   1
  -2  13   2  -76.95  87.901   1
   2 -13  -1  326.58  86.461   1
   2 -13  -1  384.81  96.708   1
  -2 -13   1  347.70  91.111  -1
  -2 -13   1  516.05  84.568   1
   2  13  -1  390.04  81.029   1
   2  13  -1  385.51  85.885   1
  -2  13   1  377.32  87.901   1
  -2  13   1  470.78  87.407   1
   2 -13   0 1908.23 134.033   1
  -2 -13   0 1921.40 132.675  -1
   2  13   0 1998.76 129.177   1
  -2  13   0 2106.99 135.597   1
   2 -13   1   57.57  90.041   1
   2 -13   1  -25.52  76.584   1
  -2 -13  -1   43.99  74.815   1
  -2 -13  -1   51.98  76.708   1
   2  13   1    1.87  74.568   1
   2  13   1  -71.81  71.687   1
  -2  13  -1  -37.39  69.012   1
  -2  13  -1 -149.22  75.761   1
   2 -13   2   49.01  76.584   1
   2 -13   2 -107.45  88.560   1
  -2 -13  -2   19.13  74.197   1
  -2 -13  -2   20.04  77.572   1
   2  13   2   92.92  72.634   1
   2  13   2   68.68  80.411   1
  -2  13  -2  -34.15  70.453  -1
  -2  13  -2   60.62  74.979   1
   2 -13   3 1909.46 140.329   1
   2 -13   3 1655.55 124.568   1
  -2 -13  -3 1798.76 131.646   1
  -2 -13  -3 1911.11 133.292  -1
   2  13   3 1829.63 130.905   1
   2  13   3 1971.60 140.617   1
  -2  13  -3 1682.30 121.852   1
  -2  13  -3 1983.13 136.625   1
   2 -13   4   69.92  81.523   1
  -2 -13  -4  -50.12  76.955   1
  -2 -13  -4   42.72  80.206   1
   2  13   4   85.27  72.387   1
   2  13   4   89.59  83.621   1
  -2  13  -4  243.00  79.959   1
   2 -13   5 1130.86 109.383   1
   2 -13   5 1282.30 114.280   1
  -2 -13  -5 1202.88 117.243   1
   2  13   5 1236.62 129.918   1
  -2  13  -5 1234.98 108.230   1
  -2  13  -5 1257.20 108.806   1
   2 -13   6 1303.70 112.510   1
   2 -13   6 1233.33 115.597   1
  -2 -13  -6 1252.26 118.395   1
  -2 -13  -6 1069.55 116.543   1
   2  13   6 1047.74 104.321   1
   2  13   6  893.83 110.823  -1
  -2  13  -6 1272.84 106.625   1
  -2  13  -6 1180.25 105.103   1
   2 -13   7  302.10  86.790   1
   2 -13   7  236.83  82.304  -1
  -2 -13  -7  181.36  83.868   1
   2  13   7  203.54  75.391   1
   2  13   7  172.63  97.284  -1
  -2  13  -7  310.04  81.769   1
  -2  13  -7  310.33  74.321   1
  -2 -13  -8 1073.66 106.214   1
  -2 -13  -8  987.65 119.671   1
   2  13   8 1088.48 118.683   1
   2  13   8 1062.55  98.642   1
  -2  13  -8 1224.69 110.000   1
  -2  13  -8 1344.85  99.835   1
   2 -13   9  162.43  74.650   1
   2 -13   9  265.18  83.621   1
  -2 -13  -9  295.47  89.794   1
  -2 -13  -9  311.07  83.457   1
   2  13   9  169.63  84.486   1
   2  13   9  135.35  71.811   1
  -2  13  -9  188.31  68.560   1
  -2  13  -9  156.21  82.963   1
   2 -13  10  657.20  87.901   1
  -2 -13 -10  645.68  94.403   1
  -2 -13 -10  666.25 101.852   1
   2  13  10  609.88  88.807   1
   2  13  10  632.10  96.296   1
  -2  13 -10  538.68  80.494   1
   2 -13  11  371.07  78.477   1
   2 -13  11  542.39  83.045   1
  -2 -13 -11  634.57 103.909   1
  -2 -13 -11  480.25  97.366   1
   2  13  11  404.28  97.366  -1
   2  13  11  412.35  87.942   1
  -2  13 -11  446.50  72.634   1
  -2  13 -11  439.92  85.020   1
   2 -13  12  104.24  72.469   1
   2 -13  12   85.31  66.337   1
  -2 -13 -12   62.55  83.745   1
  -2 -13 -12   66.71  78.518   1
   2  13  12  184.28  91.399   1
   2  13  12  176.30  81.564   1
  -2  13 -12   69.63  67.983  -1
   2 -13  13  115.43  64.527   1
   2 -13  13  140.45  60.247   1
  -2 -13 -13  174.49  82.387   1
   2  13  13   -1.93  70.453   1
  -2  13 -13   59.30  55.267   1
  -2  13 -13  158.39  61.934   1
   2 -13  14  381.15  49.753   1
   2 -13  14  437.86  49.835   1
  -2 -13 -14  403.42  85.638   1
   2  13  14  416.87  82.839   1
  -2  13 -14  470.78  55.556   1
  -2 -13 -15  355.84  90.165   1
   2  13  15  348.56  90.782   1
  -2 -13 -16  597.12  94.074   1
  -2 -13 -17 3331.27 180.329   1
  -2 -13 -17 3158.84 187.201   1
   2  13  17 3776.13 198.683   1
  -2 -13 -18  -17.51  82.593   1
   2  13  18  -61.11  82.922   1
  -2 -13 -19  -24.60  87.983   1
   2 -14 -18  133.25  90.617   1
  -2  14  18  249.51  96.502   1
   2 -14 -17   66.58  81.440   1
  -2  14  17   -8.11  77.901   1
   2 -14 -16   29.53  85.432   1
  -2  14  16  -12.30  80.658   1
   2 -14 -15   -8.28  84.033   1
  -2  14  15  -12.63  80.247   1
   2 -14 -14  437.45  96.461   1
  -2  14  14  444.86  88.066   1
   2 -14 -13  157.32  82.469   1
   2 -14 -12   83.79  85.391   1
  -2 -14  12  265.64  74.979   1
  -2 -14  12  121.81  57.860   1
   2  14 -12  196.13  64.033   1
   2  14 -12   67.28  56.543   1
  -2  14  12   92.96  76.502   1
  -2  14  12    4.20  86.132   1
   2 -14 -11 4633.74 232.469   1
   2 -14 -11 3960.90 210.164   1
  -2 -14  11 3919.34 191.934   1
  -2 -14  11 3723.86 183.621   1
   2  14 -11 3846.91 183.415   1
  -2  14  11 3911.11 204.115   1
  -2  14  11 4181.07 211.646   1
   2 -14 -10 4588.47 230.494   1
   2 -14 -10 4341.56 230.123   1
  -2 -14  10 4773.66 223.045   1
  -2 -14  10 4761.31 221.852   1
   2  14 -10 4456.79 203.457   1
   2  14 -10 4864.19 223.415   1
  -2  14  10 4279.83 228.230   1
  -2  14  10 4567.90 226.543   1
   2 -14  -9  531.28 100.699  -1
   2 -14  -9  430.86  94.280   1
  -2 -14   9  211.73  86.173   1
  -2 -14   9  241.93  85.761   1
   2  14  -9  279.09  77.078   1
   2  14  -9  268.31  70.823   1
  -2  14   9  420.58  87.243   1
  -2  14   9  421.81  92.263   1
   2 -14  -8  194.07  89.259   1
   2 -14  -8   63.46  87.037   1
  -2 -14   8   60.45  80.494   1
  -2 -14   8   79.09  77.202  -1
  -2  14   8  213.62  94.074   1
  -2  14   8   68.72  74.527   1
   2 -14  -7 -110.95  89.630   1
   2 -14  -7  -70.29  77.654   1
  -2 -14   7   31.57  80.576   1
  -2 -14   7   49.79  86.296   1
   2  14  -7   72.92  67.572   1
   2  14  -7  -10.33  75.350   1
  -2  14   7   42.84  86.379   1
  -2  14   7  -53.83  73.457   1
   2 -14  -6   65.80  89.177   1
  -2 -14   6   -0.75  82.263  -1
  -2 -14   6  106.50  84.568   1
   2  14  -6   60.04  71.276   1
   2  14  -6  -78.81  73.374   1
   2 -14  -5  423.87  96.584   1
   2 -14  -5  337.37  91.440   1
  -2 -14   5  404.16  87.737  -1
   2  14  -5  249.38  80.370   1
   2  14  -5  279.96  84.979   1
  -2  14   5  144.86  91.811   1
  -2  14   5  412.76  85.926   1
   2 -14  -4  118.35  91.605   1
   2 -14  -4  104.44  83.127   1
  -2 -14   4   66.54  82.304   1
  -2 -14   4   27.53  77.202   1
   2  14  -4  114.98  70.082   1
   2  14  -4   33.96  78.436   1
  -2  14   4   92.26  80.988   1
  -2  14   4  221.32  88.971   1
   2 -14  -3  184.20  88.395   1
  -2 -14   3   99.88  77.901   1
   2  14  -3   26.65  71.605   1
  -2  14   3   54.53  80.041   1
   2 -14  -2  118.97  81.605   1
   2 -14  -2  146.46  88.477   1
  -2 -14   2   21.04  83.127   1
  -2 -14   2   14.58  77.654   1
   2  14  -2  178.23  75.062   1
   2  14  -2    6.88  87.243   1
  -2  14   2   41.81  78.025  -1
  -2  14   2   53.17  79.177   1
   2 -14  -1 1179.83 115.432   1
   2 -14  -1 1493.83 129.918   1
  -2 -14   1 1478.19 128.395   1
  -2 -14   1 1362.96 119.053   1
   2  14  -1 1292.18 107.654   1
   2  14  -1 1508.64 124.280   1
  -2  14   1 1507.41 118.313   1
  -2  14   1 1435.39 124.609   1
   2 -14   0 1606.99 136.008   1
   2 -14   0 1781.07 134.774   1
  -2 -14   0 1643.62 128.765   1
  -2 -14   0 1928.80 143.169   1
   2  14   0 1662.55 128.271   1
   2  14   0 1651.85 123.416   1
  -2  14   0 1796.71 126.214   1
  -2  14   0 1500.82 125.720   1
   2 -14   1  631.28 102.716  -1
   2 -14   1  558.44  91.893   1
  -2 -14  -1  654.73  97.572   1
  -2 -14  -1  469.14  96.173   1
   2  14   1  741.15  99.876   1
   2  14   1  631.69  89.300   1
  -2  14  -1  628.39  86.173  -1
  -2  14  -1  653.09  97.695   1
   2 -14   2  184.94  96.132   1
   2 -14   2  251.19  81.523   1
  -2 -14  -2  167.82  84.650   1
  -2 -14  -2  220.16  87.160   1
   2  14   2  305.23  88.272   1
   2  14   2  184.49  79.259   1
  -2  14  -2  206.13  82.469   1
  -2  14  -2  149.79  76.584   1
   2 -14   3   40.48  76.132   1
  -2 -14  -3  145.68  88.313   1
  -2 -14  -3  125.88  83.951   1
   2  14   3    3.52  73.333   1
   2  14   3  180.58  84.403   1
  -2  14  -3   91.56  72.922   1
   2 -14   4  -31.82  79.012   1
   2 -14   4   15.56  85.885   1
  -2 -14  -4   57.65  79.465   1
  -2 -14  -4  120.53  83.374   1
   2  14   4   62.92  73.416  -1
   2  14   4   32.11  83.251   1
  -2  14  -4   92.67  83.127   1
  -2  14  -4  -86.87  71.523   1
   2 -14   5  284.57  91.646   1
   2 -14   5  307.94  84.938   1
  -2 -14  -5  303.58  88.066   1
   2  14   5  140.37  80.576   1
  -2  14  -5  176.83  71.769   1
  -2  14  -5  226.05  81.728   1
   2 -14   6  769.55 107.407   1
  -2 -14  -6  811.11 110.288   1
  -2 -14  -6  708.64  99.671   1
   2  14   6  830.45 111.605   1
   2  14   6  576.13  87.160   1
  -2  14  -6  567.90  96.420   1
  -2  14  -6  753.91  93.621   1
   2 -14   7  498.76  97.078   1
   2 -14   7  598.35  98.518   1
  -2 -14  -7  418.52  90.247   1
  -2 -14  -7  480.66 100.411   1
   2  14   7  340.86  90.041   1
  -2  14  -7  498.35  91.276   1
   2 -14   8  507.00  93.127   1
   2 -14   8  388.23  90.823   1
  -2 -14  -8  460.90  93.786   1
  -2 -14  -8  640.33 104.074   1
   2  14   8  417.28  96.749   1
   2  14   8  472.84  86.379   1
  -2  14  -8  337.94  88.724   1
  -2  14  -8  472.02  89.383   1
   2 -14   9  326.54  85.802   1
   2 -14   9  402.76  93.374   1
  -2 -14  -9  279.38 100.370   1
   2  14   9  378.44  91.440   1
  -2  14  -9  410.74  89.794   1
  -2  14  -9  283.33  79.177   1
   2 -14  10 1134.98 107.778   1
   2 -14  10 1163.37 104.856   1
  -2 -14 -10 1083.54 112.263   1
   2  14  10 1130.04 109.383   1
   2  14  10 1100.41 114.033   1
[truncated: 20,066,705 more chars]
